# Supplementary material for: Basis-Set Limit CCSD(T) Energies for Large Molecules with Local Natural Orbitals and Reduced-Scaling Basis-Set Corrections
Source: J Chem Theory Comput. 2024 Aug 29;20(17):7453–68. doi: 10.1021/acs.jctc.4c00777 (PMC11391584; doi:10.1021/acs.jctc.4c00777)
Supplement: Supplementary file 1 — ct4c00777_si_001.zip [file ct4c00777_si_001.zip]

Archive with 4 entries (3 files):
- SI/
- SI/applications.xlsx
- SI/KAW.xlsx
- SI/truncation_parameters.xlsx
