# Supplementary material for: Basis-Set Limit CCSD(T) Energies for Large Molecules with Local Natural Orbitals and Reduced-Scaling Basis-Set Corrections
Source: J Chem Theory Comput. 2024 Aug 29;20(17):7453–68. doi: 10.1021/acs.jctc.4c00777 (PMC11391584; doi:10.1021/acs.jctc.4c00777)
Supplement: Supplementary file 1 — ct4c00777_si_001.zip [file ct4c00777_si_001.zip › SI/applications.xlsx]

## Sheet: aDZ
627.509	HF		CABS		LNO-CCSD(T) corr. e.		DBBSC		LNO-CCSD(T)		DBBSC-LNO-CCSD(T)
molecules	au	kcal/mol	au	kcal/mol	au	kcal/mol	au	kcal/mol	au	kcal/mol	au	kcal/mol
4product	-1240.05		-0.157472		-5.06302		-1.04963
4educt	-1240.1		-0.142385		-5.16117		-1.02936
	0.0486402	30.5221	-0.0150877	-9.46764	0.0981568	61.5943	-0.0202707	-12.72		92.1164		69.9287
TSCCRS-pnp	-2327.61		-0.256479		-7.62973		-1.66023
H2O	-76.0414		-0.00763116		-0.232415		-0.0687801
propanal1	-191.977		-0.0248008		-0.688755		-0.164584
nitrostyrene2	-511.129		-0.0611925		-1.76638		-0.412381
catpnp	-1700.6		-0.186332		-5.32052		-1.16762
	0.0525734	32.9903	0.00821537	5.15522	-0.0864849	-54.2701	0.0155714	9.77116		-21.2798		-6.35342
C2C2PD	-1832.06		-0.212581		-6.90582		-1.41211
coronene	-916.036		-0.111557		-3.4077		-0.715582
coroneneA	-916.043		-0.106183		-3.42064		-0.705704
noCP	0.0113399	7.11586	0.0105334	6.60981	-0.0904182	-56.7383	0.0190491	11.9535		-49.6224		-31.0591
CP	0.0257442	16.1547	-0.000215456	-0.135201	-0.0645511	-40.5064	-0.00070735	-0.443868		-24.3517		-24.9308
AuAmin	-2272.16		-0.22969		-7.49326		-1.57283
pph3	-1031.18		-0.093054		-2.79308		-0.578717
auprod	-1240.95		-0.136775		-4.64437		-1.0055
	-0.0361576	-22.6892	0.000138859	0.0871352	-0.055812	-35.0226	0.0113854	7.14447		-57.7118		-50.4802
LTP	-28208.1		-16.6352		-88.9351		-19.7262
lipid	-1873.6		-1.09115		-5.60072		-1.3193
host	-26334.6		-15.5696		-83.0796		-18.4604
lipid CP	-1873.62		-1.07932		-5.64209		-1.29742
host CP	-26334.6		-15.5557		-83.128		-18.4341
noCP	0.105592	66.2599	0.0254883	15.9941	-0.254751	-159.859	0.0534759	33.5566		-93.599		-44.0482
CP	0.141076	88.5264	-0.000178955	-0.112296	-0.165049	-103.57	0.00531861	3.33747		-15.0434		-11.8182

## Sheet: aTZ
627.509	HF		CABS		LNO-CCSD(T) corr. e.		DBBSC		LNO-CCSD(T)		DBBSC-LNO-CCSD(T)
molecules	au	kcal/mol	au	kcal/mol	au	kcal/mol	au	kcal/mol	au	kcal/mol	au	kcal/mol
4product	-1240.33		-0.0228211		-5.91093		-0.400387
4educt	-1240.36		-0.0223575		-6.0024		-0.3934
	0.0306661	19.2433	-0.000463528	-0.290868	0.0914627	57.3937	-0.00698697	-4.38439		76.6369		71.9617
TSCCRS-pnp	-2328.08		-0.0432191		-8.951		-0.658906
H2O	-76.0606		-0.00153943		-0.281816		-0.0287345
propanal1	-192.025		-0.0037759		-0.815357		-0.0653608
nitrostyrene2	-511.243		-0.010269		-2.08843		-0.165372
catpnp	-1700.94		-0.0320271		-6.25087		-0.462033
	0.0608149	38.1619	0.00131347	0.824214	-0.0781502	-49.0399	0.00512625	3.21677		-10.878		-6.83707
C2C2PD	-1832.43		-0.0329104		-8.0621		-0.549252
coronene	-916.227		-0.0171208		-3.99197		-0.278106
coroneneA	-916.227		-0.016456		-3.9979		-0.274599
noCP	0.0236945	14.8685	0.00133113	0.835297	-0.0781547	-49.0428	0.00696039	4.36771		-34.1742		-28.9712
CP	0.0254581	15.9752	1.5202e-06	0.000953939	-0.0662912	-41.5983	-5.27606e-05	-0.0331078		-25.6232		-25.6553
AuAmin	-2272.57		-0.0349828		-8.75222		-0.616698
pph3	-1031.34		-0.0143205		-3.26649		-0.224773
auprod	-1241.19		-0.0206791		-5.4362		-0.395003
	-0.0351814	-22.0766	1.67142e-05	0.0104883	-0.0495341	-31.0831	0.00307829	1.93166		-53.1597		-51.2176

## Sheet: CBS
627.509	HF		LNO-CCSD(T) corr. e.		LNO-CCSD(T)
molecules	au	kcal/mol	au	kcal/mol	au	kcal/mol
4product	-1240.42		-6.32388		-1246.75
4educt	-1240.45		-6.40503		-1246.86
	0.0296301	18.5932	0.0811513	50.9232	0.110781	69.5164
TSCCRS-pnp	-2328.24		-9.6265		-2337.87
H2O	-76.0675		-0.309813		-76.3773
propanal1	-192.04		-0.880939		-192.921
nitrostyrene2	-511.282		-2.25927		-513.542
catpnp	-1701.05		-6.72597		-1707.77
	0.0624642	39.1968	-0.0701253	-44.0042	-0.0076611	-4.80741
C2C2PD	-1832.55		-8.64393		-1841.19
coronene	-916.288		-4.28931		-920.577
coroneneA	-916.288		-4.28885		-920.577
noCP	0.0254475	15.9685	-0.0653156	-40.9861	-0.0398681	-25.0176
CP	0.0254411	15.9645	-0.0662382	-41.565	-0.0407971	-25.6005
AuAmin	-2272.7		-9.35734		-2282.05
pph3	-1031.39		-3.49176		-1034.88
auprod	-1241.27		-5.82159		-1247.09
	-0.0349802	-21.95	-0.0439969	-27.61	-0.0789771	-49.56
LTP	-28237.1		-113.002		-28350.1
lipid	-1875.53		-7.22412		-1882.75
host	-26361.7		-105.621		-26467.3
lipid CP	-1875.53		-7.22205		-1882.75
host CP	-26361.7		-105.62		-26467.3
noCP	0.139733	87.6834	-0.157309	-98.7131	-0.0175768	-11.0296
CP	0.140134	87.9353	-0.160023	-100.416	-0.0198895	-12.4808
