# Supplementary material for: Basis-Set Limit CCSD(T) Energies for Large Molecules with Local Natural Orbitals and Reduced-Scaling Basis-Set Corrections
Source: J Chem Theory Comput. 2024 Aug 29;20(17):7453–68. doi: 10.1021/acs.jctc.4c00777 (PMC11391584; doi:10.1021/acs.jctc.4c00777)
Supplement: Supplementary file 1 — ct4c00777_si_001.zip [file ct4c00777_si_001.zip › SI/KAW.xlsx]

## Sheet: extrapolation_parameters
	Notations:	exponent for KM HF CBS extrapolation:	L in KM HF CBS extrapolation:
Constants:	a(D,T)Z	4.3	3
	a(T,Q)Z	6.57	4

## Sheet: aug-cc-pVDZ
627.509	HF energy (a.u.)	CCSD(T) energy (a.u.)	CCSD(F12*)(T+) energy (a.u.)	CCSD(T) + CABS + PBE energy (a.u.) TA=5	CCSD(T) + CABS + PBE energy (a.u.) TA=4	CCSD(T) + CABS + PBE energy (a.u.) TA=3	CCSD(T) + CABS + PBE energy (a.u.) TA=2	CCSD(T) + CABS + PBE energy (a.u.) TA=1			Error, CCSD(T) energy	Error, CCSD(F12*)(T+) energy	Error, CCSD(T) + CABS + PBE energy	Error, CCSD(T) + CABS + PBE energy	Error, CCSD(T) + CABS + PBE energy	Error, CCSD(T) + CABS + PBE energy	Error, CCSD(T) + CABS + PBE energy
F2	-198.7	-199.147	-199.305	-199.329	-199.329	-199.329	-199.329	-199.329					TA
Cl2	-918.966	-919.294	-919.43	-919.431	-919.431	-919.431	-919.431	-919.431					5	4	3	2	1
ClF	-558.86	-559.245	-559.39	-559.403	-559.403	-559.403	-559.403	-559.403
ClO	-534.26	-534.614	-534.743	-534.75	-534.75	-534.75	-534.75	-534.75
Si2	-577.737	-577.934	-577.971	-577.97	-577.97	-577.97	-577.97	-577.97
NH	-54.9647	-55.1055	-55.1438	-55.1453	-55.1453	-55.1453	-55.1453	-55.1453
CH	-38.2713	-38.387	-38.4119	-38.4141	-38.4141	-38.4141	-38.4141	-38.4141
S2	-795.054	-795.355	-795.457	-795.455	-795.455	-795.455	-795.455	-795.455
OH	-75.3993	-75.5841	-75.6444	-75.6508	-75.6508	-75.6508	-75.6508	-75.6508
HCl	-460.093	-460.272	-460.338	-460.34	-460.34	-460.34	-460.34	-460.34
P2	-681.468	-681.74	-681.809	-681.809	-681.809	-681.809	-681.809	-681.809
O2	-149.608	-150.02	-150.136	-150.148	-150.148	-150.148	-150.148	-150.147
SO	-472.346	-472.702	-472.821	-472.826	-472.826	-472.826	-472.826	-472.826
SiH2(3B1)	-290.011	-290.113	-290.137	-290.137	-290.137	-290.137	-290.137	-290.137
HF	-100.033	-100.264	-100.347	-100.36	-100.36	-100.36	-100.36	-100.36
NO	-129.261	-129.626	-129.728	-129.738	-129.738	-129.738	-129.738	-129.738
SiH2(1A1)	-290.019	-290.144	-290.169	-290.17	-290.17	-290.17	-290.17	-290.17
PH2	-341.869	-342.018	-342.056	-342.056	-342.056	-342.056	-342.056	-342.056
HOCl	-534.887	-535.274	-535.405	-535.413	-535.413	-535.413	-535.413	-535.413
CS	-435.334	-435.621	-435.7	-435.701	-435.701	-435.701	-435.701	-435.701
CN	-92.196	-92.5051	-92.5752	-92.5802	-92.5802	-92.5802	-92.5802	-92.5802
CH2(1A1)	-38.8844	-39.0311	-39.064	-39.0671	-39.0671	-39.0671	-39.0671	-39.0671
NH2	-55.5707	-55.7517	-55.7997	-55.8033	-55.8033	-55.8033	-55.8033	-55.8033
SH2	-398.698	-398.881	-398.937	-398.937	-398.937	-398.937	-398.937	-398.937
CH2(3B1)	-38.923	-39.0478	-39.0791	-39.0792	-39.0792	-39.0792	-39.0792	-39.0792
SiO	-363.802	-364.11	-364.206	-364.213	-364.213	-364.213	-364.213	-364.213
N2	-108.958	-109.295	-109.385	-109.393	-109.393	-109.393	-109.393	-109.393
SiH3	-290.624	-290.755	-290.787	-290.787	-290.787	-290.787	-290.787	-290.787
H2O	-76.0411	-76.274	-76.3423	-76.3503	-76.3503	-76.3503	-76.3503	-76.3503
PH3	-342.472	-342.648	-342.694	-342.694	-342.694	-342.694	-342.694	-342.694
CO	-112.753	-113.074	-113.166	-113.175	-113.175	-113.175	-113.175	-113.175
SO2	-547.205	-547.784	-548.004	-548.015	-548.015	-548.015	-548.015	-548.014
H2O2	-150.801	-151.243	-151.374	-151.387	-151.387	-151.387	-151.387	-151.387
HCO	-113.261	-113.6	-113.695	-113.703	-113.703	-113.703	-113.703	-113.703
NH3	-56.2054	-56.4253	-56.4815	-56.486	-56.486	-56.486	-56.486	-56.486
CH3	-39.5616	-39.7241	-39.7633	-39.7655	-39.7655	-39.7655	-39.7655	-39.7655
HCN	-92.8856	-93.2045	-93.285	-93.2896	-93.2896	-93.2896	-93.2896	-93.2896
SiH4	-291.243	-291.399	-291.439	-291.44	-291.44	-291.44	-291.44	-291.44
H2CO	-113.885	-114.245	-114.345	-114.354	-114.354	-114.354	-114.354	-114.354
CO2	-187.661	-188.186	-188.347	-188.36	-188.36	-188.36	-188.36	-188.36
CH3Cl	-499.122	-499.464	-499.572	-499.575	-499.575	-499.575	-499.575	-499.575
C2H2	-76.8278	-77.1205	-77.1954	-77.197	-77.197	-77.197	-77.197	-77.197
CH4	-40.1996	-40.3952	-40.4407	-40.4439	-40.4439	-40.4439	-40.4439	-40.4439
N2H4	-111.201	-111.608	-111.715	-111.722	-111.722	-111.722	-111.722	-111.722
CH3SH	-437.73	-438.078	-438.176	-438.177	-438.177	-438.177	-438.177	-438.177
CH3OH	-115.061	-115.455	-115.564	-115.573	-115.573	-115.573	-115.573	-115.573
Si2H6	-581.34	-581.624	-581.698	-581.698	-581.698	-581.698	-581.698	-581.698
C2H4	-78.0436	-78.3686	-78.4465	-78.4497	-78.4497	-78.4497	-78.4497	-78.4497
C2H6	-79.2373	-79.597	-79.6815	-79.6855	-79.6855	-79.6855	-79.6855	-79.6855
F	-99.3771	-99.5502	-99.6237	-99.6348	-99.6348	-99.6348	-99.6348	-99.6348
C	-37.6831	-37.7649	-37.7804	-37.7808	-37.7808	-37.7808	-37.7808	-37.7808
H	-0.499334	-0.499334	-0.499372	-0.499372	-0.499372	-0.499372	-0.499372	-0.499372
Cl	-459.468	-459.613	-459.669	-459.671	-459.671	-459.671	-459.671	-459.671
N	-54.3899	-54.4869	-54.5144	-54.5121	-54.5122	-54.5121	-54.5121	-54.5121
O	-74.791	-74.9257	-74.9764	-74.9799	-74.9799	-74.9799	-74.9799	-74.9798
P	-340.71	-340.797	-340.815	-340.814	-340.814	-340.814	-340.814	-340.814
Si	-288.847	-288.918	-288.928	-288.929	-288.929	-288.929	-288.929	-288.929
S	-397.494	-397.611	-397.648	-397.648	-397.648	-397.648	-397.648	-397.648
HCOOH	-188.797	-189.356	-189.523	-189.537	-189.537	-189.537	-189.537	-189.537
CS2	-832.931	-833.38	-833.518	-833.516	-833.516	-833.516	-833.516	-833.516
HNCO	-167.79	-168.305	-168.453	-168.462	-168.462	-168.462	-168.462	-168.462
COCl2	-1031.75	-1032.41	-1032.64	-1032.65	-1032.65	-1032.65	-1032.65	-1032.65
SO3	-622.025	-622.8	-623.112	-623.127	-623.127	-623.127	-623.127	-623.127
SH	-398.088	-398.238	-398.286	-398.286	-398.286	-398.286	-398.286	-398.286
NO2	-204.053	-204.653	-204.822	-204.836	-204.836	-204.836	-204.836	-204.836
H2	-1.12874	-1.16452	-1.17131	-1.1731	-1.1731	-1.1731	-1.1731	-1.1731
Atomization energies (kcal/mol)
F2	-34.0385	29.207	36.2272	37.4836	37.4841	37.4855	37.48	37.4908			9.28065	2.26045	1.0041	1.00362	1.00218	1.0077	0.996927
Cl2	18.2095	43.4466	57.7705	56.3923	56.3936	56.3933	56.3906	56.3924			15.9808	1.65686	3.03509	3.03377	3.03408	3.03674	3.03497
ClF	9.37302	51.33	61.0945	61.079	61.0804	61.0811	61.0727	61.0729			11.1608	1.3963	1.41176	1.4104	1.40968	1.41805	1.41781
ClO	0.404347	47.218	61.5353	62.391	62.4241	62.425	62.4254	62.4359			17.1674	2.85016	1.99445	1.96133	1.9604	1.96002	1.94949
Si2	26.8191	60.805	72.0787	69.7736	69.774	69.7726	69.775	69.7714			13.5797	2.30605	4.61113	4.61076	4.61222	4.60978	4.6134
NH	47.3979	74.8329	81.6315	84.0102	83.9223	83.9912	84.0014	84.0064			7.98502	1.18645	1.19228	1.10439	1.17326	1.18343	1.18843
CH	55.7675	77.07	82.8999	84.0666	84.0771	84.0763	84.0759	84.0747			6.82532	0.995442	0.171245	0.181778	0.180997	0.180535	0.179377
S2	40.8556	83.7701	101.011	99.501	99.5011	99.4858	99.5026	99.4962			19.559	2.31812	3.82814	3.82803	3.84329	3.82652	3.83297
OH	68.4293	99.8247	105.816	107.639	107.67	107.671	107.672	107.675			7.17063	1.17921	0.643712	0.674307	0.675449	0.676551	0.679157
HCl	78.3059	100.737	106.619	106.722	106.722	106.722	106.72	106.721			6.528	0.646565	0.543311	0.542796	0.542979	0.544686	0.543891
P2	30.6099	92.2175	112.796	113.579	113.579	113.579	113.579	113.578			23.5759	2.99758	2.21447	2.21432	2.21422	2.21424	2.21544
O2	16.4994	105.749	115.304	117.789	117.854	117.857	117.859	117.855			12.4647	2.91011	0.424942	0.359802	0.356725	0.354697	0.358779
SO	38.2893	104.174	123.05	123.834	123.866	123.86	123.871	123.875			21.0369	2.16029	1.37694	1.34427	1.35022	1.34011	1.33598
SiH2(3B1)	103.444	123.048	132.075	130.924	130.924	130.923	130.926	130.933			10.1192	1.09195	2.24321	2.24245	2.24432	2.24092	2.23393
HF	98.4152	134.462	140.277	141.863	141.864	141.864	141.862	141.88			7.04222	1.22734	0.358942	0.359494	0.359814	0.357562	0.375305
NO	50.5077	133.649	149.057	154.296	154.237	154.309	154.321	154.326			18.138	2.72967	2.50925	2.44976	2.52204	2.53407	2.53873
SiH2(1A1)	108.824	142.205	151.948	152.17	152.17	152.17	152.167	152.17			11.5103	1.76692	1.54464	1.54487	1.54515	1.54758	1.54514
PH2	100.913	139.664	152.071	152.596	152.596	152.596	152.594	152.582			14.364	1.95693	1.43255	1.4325	1.43238	1.43446	1.44617
HOCl	80.4134	148.034	163.603	164.837	164.87	164.871	164.87	164.878			17.7256	2.15587	0.922562	0.889566	0.888754	0.888888	0.881537
CS	98.2014	154.193	170.26	170.792	170.803	170.795	170.803	170.801			16.6527	0.586342	0.0537598	0.0434282	0.0513122	0.0429821	0.0450588
CN	77.1887	159.003	175.968	180.328	180.247	180.317	180.328	180.333			19.8297	2.86383	1.49618	1.41444	1.48494	1.49548	1.50066
CH2(1A1)	127.123	167.919	178.748	180.419	180.429	180.429	180.429	180.429			12.7693	1.93977	0.268774	0.258568	0.258825	0.259225	0.258614
NH2	114.287	167.025	179.867	183.525	183.425	183.496	183.506	183.514			15.0462	2.20417	1.45325	1.35389	1.42446	1.4349	1.44296
SH2	128.667	170.225	181.962	182.232	182.232	182.224	182.233	182.217			13.1817	1.44398	1.17482	1.17492	1.18202	1.17361	1.18919
CH2(3B1)	151.353	178.369	188.225	188.05	188.064	188.059	188.06	188.062			11.4977	1.64211	1.81653	1.80315	1.80755	1.80667	1.80545
SiO	102.773	167.189	189.035	190.508	190.541	190.542	190.544	190.549			24.3021	2.45666	0.983363	0.950309	0.949136	0.947398	0.942292
N2	111.662	201.89	223.532	231.288	231.104	231.246	231.268	231.281			24.9618	3.31948	4.43631	4.25213	4.39391	4.41625	4.42923
SiH3	175.214	212.208	226.135	225.563	225.563	225.561	225.566	225.556			15.8248	1.89791	2.46996	2.46975	2.47171	2.46721	2.47687
H2O	157.825	219.409	230.42	233.199	233.231	233.232	233.234	233.232			13.1921	2.18153	0.597424	0.629804	0.631082	0.632471	0.631268
PH3	165.755	221.55	239.005	239.555	239.555	239.555	239.555	239.552			20.0369	2.58183	2.03189	2.03176	2.03203	2.03138	2.03457
CO	175.29	240.721	256.89	259.804	259.847	259.848	259.849	259.847			17.842	1.67322	1.24058	1.28359	1.28466	1.28525	1.28373
SO2	80.8171	201.861	252.729	255.032	255.097	255.093	255.103	255.071			56.4617	5.59422	3.29045	3.22576	3.22933	3.2195	3.25224
H2O2	138.461	246.792	264.893	268.918	268.983	268.986	268.989	268.993			21.675	3.57375	0.451504	0.51601	0.51887	0.521956	0.525842
HCO	180.443	257.332	275.415	277.855	277.898	277.899	277.899	277.9			20.6514	2.56818	0.128678	0.085872	0.0848636	0.0842184	0.0833329
NH3	199.254	276.388	294.293	298.586	298.494	298.564	298.575	298.576			20.9092	3.00506	1.28825	1.1962	1.26687	1.27697	1.2785
CH3	238.777	289.431	304.231	305.344	305.354	305.354	305.354	305.353			17.3136	2.51301	1.40004	1.3898	1.39001	1.39032	1.39081
HCN	196.585	284.568	308.063	312.119	312.037	312.107	312.118	312.122			26.6794	3.18484	0.871203	0.789331	0.859833	0.870346	0.875055
SiH4	250.166	303.55	321.853	321.777	321.777	321.778	321.782	321.773			21.0818	2.7788	2.85467	2.85473	2.85396	2.84929	2.85897
H2CO	258.445	348.753	370.055	373.066	373.109	373.11	373.11	373.108			24.4722	3.17056	0.15971	0.117011	0.115912	0.115442	0.117358
CO2	248.218	357.686	385.338	388.78	388.855	388.858	388.86	388.859			30.4187	2.76654	0.675936	0.751221	0.753463	0.755781	0.754361
CH3Cl	296.508	369.614	392.056	392.5	392.511	392.51	392.508	392.507			25.1796	2.73762	2.29345	2.28262	2.28321	2.28526	2.28652
C2H2	290.474	371.582	399.038	399.501	399.522	399.521	399.52	399.518			31.2796	3.82285	3.36012	3.33965	3.3402	3.34087	3.34293
CH4	325.766	397.22	415.959	417.651	417.661	417.661	417.66	417.662			21.9205	3.18128	1.48983	1.47959	1.47975	1.4808	1.47829
N2H4	266.076	399.879	431.964	439.35	439.166	439.308	439.328	439.347			37.1541	5.06867	2.31741	2.13332	2.27467	2.29494	2.31434
CH3SH	348.541	442.318	470.454	471.169	471.179	471.171	471.18	471.173			31.5071	3.3712	2.65667	2.6465	2.6543	2.64534	2.65239
CH3OH	370.262	481.692	507.938	511.212	511.254	511.255	511.257	511.256			30.4408	4.19431	0.920939	0.878344	0.877325	0.875974	0.876117
Si2H6	408.08	496.808	530.526	529.174	529.174	529.174	529.176	529.175			38.7291	5.01169	6.36385	6.36382	6.36386	6.361	6.36226
C2H4	426.698	528.077	557.378	558.858	558.879	558.878	558.877	558.876			33.5873	4.28628	2.80604	2.78559	2.78599	2.787	2.78855
C2H6	549.066	672.214	705.634	707.609	707.629	707.629	707.628	707.624			38.4879	5.06784	3.09279	3.07233	3.07278	3.07368	3.07722
MAE											20.0878	2.58122	1.75321	1.72983	1.74541	1.74649	1.74944
RMS											22.3823	2.82538	2.1849	2.16158	2.17722	2.17797	2.18143
MAX											56.4617	5.59422	6.36385	6.36382	6.36386	6.361	6.36226
											Standard	F12	PBE + CABS	PBE + CABS	PBE + CABS	PBE + CABS	PBE + CABS
											CCSD(T)
Closed-shell reaction energies (kcal/mol)
CO + H2 → H2CO	-1.53188	-3.95893	-4.87548	-3.8522	-3.8519	-3.85192	-3.8518	-3.85199			1.21447	0.297911	1.32119	1.3215	1.32148	1.32159	1.3214
CO + H2O → CO2 + H2	3.27297	-1.62838	-6.31763	-5.18768	-5.18757	-5.18747	-5.18781	-5.18853			4.80046	0.111219	1.24117	1.24127	1.24137	1.24104	1.24031
CH3OH + HCl → CH3Cl + H2O	-5.76517	-6.59371	-7.91835	-7.76486	-7.76495	-7.76481	-7.7645	-7.76139			1.40292	0.0782757	0.231773	0.231675	0.231823	0.232125	0.23524
H2O + CO → HCOOH	-1.35836	-4.97871	-8.86248	-7.22585	-7.22562	-7.22548	-7.22582	-7.24179			4.04288	0.159109	1.79574	1.79597	1.79611	1.79576	1.77979
CH3OH + H2S → CH3SH + H2O	-7.43722	-9.81091	-10.9731	-10.9241	-10.9241	-10.9237	-10.9243	-10.9317			1.07664	0.0855621	0.0365147	0.0365741	0.0361274	0.0367118	0.0441855
CS2 + 2 H2O → CO2 + 2 H2S	-27.4119	-12.5193	-11.4386	-11.7152	-11.7153	-11.7165	-11.7149	-11.6907			1.22458	0.143884	0.420464	0.420525	0.421792	0.420108	0.395998
C2H6 + H2 → 2 CH4	-20.8423	-18.1532	-17.9952	-18.2827	-18.2827	-18.2828	-18.2816	-18.2908			0.0627365	0.0952933	0.192226	0.192249	0.19238	0.191184	0.200324
HNCO+ H2O → CO2 + NH3	-21.975	-20.5861	-20.8158	-21.1312	-21.1314	-21.1314	-21.1313	-21.1238			0.0475861	0.277203	0.592684	0.592859	0.59282	0.592715	0.585224
CH4 + Cl2 → CH3Cl+ HCl	-30.8382	-29.6841	-24.9444	-25.1786	-25.1784	-25.1781	-25.178	-25.1733			6.19368	1.45396	1.68816	1.68795	1.68764	1.6876	1.68285
Cl2 + F2 → 2 ClF	-34.575	-30.0064	-28.1911	-28.2821	-28.283	-28.2834	-28.2748	-28.2627			2.93992	1.1247	1.21567	1.21659	1.21691	1.20834	1.19628
CO+ Cl2 → COCl2	-16.2991	-28.4624	-29.09	-27.0936	-27.0932	-27.0924	-27.093	-27.0962			1.06335	1.691	0.305439	0.305846	0.30662	0.306044	0.302819
CO2 + 3 H2 → CH3OH + H2O	-34.9985	-31.1958	-28.1516	-27.4004	-27.4001	-27.4002	-27.4006	-27.4024			3.03318	0.0110071	0.762149	0.762457	0.76242	0.761984	0.76017
HCHO+ H2 → CH3OH	-30.1936	-28.8652	-29.5937	-28.7359	-28.7358	-28.7357	-28.7366	-28.739			0.552814	0.175685	0.682128	0.682232	0.682318	0.681432	0.67908
CO + 2 H2 → CH3OH	-31.7255	-32.8242	-34.4692	-32.5881	-32.5877	-32.5876	-32.5884	-32.5909			1.76728	0.122226	2.00332	2.00373	2.00379	2.00302	2.00048
C2H4 + H2 → C2H6	-40.7447	-40.0632	-39.966	-39.3405	-39.3405	-39.3404	-39.3405	-39.3391			0.515081	0.41787	0.20765	0.207646	0.207692	0.207588	0.208992
SO3 + CO → SO2 + CO2	-54.4139	-60.2584	-45.6653	-45.5618	-45.5616	-45.5618	-45.5605	-45.5522			16.8171	2.22402	2.12049	2.12028	2.12044	2.11922	2.1109
H2 + Cl2 → 2 HCl	-56.779	-53.9544	-47.177	-47.6414	-47.6411	-47.6411	-47.6403	-47.6407			8.34057	1.56316	2.02757	2.02728	2.02722	2.02647	2.02687
C2H2 + H2 → C2H4	-54.6008	-52.4224	-50.0503	-49.9475	-49.9475	-49.9476	-49.9473	-49.9484			3.10809	0.735995	0.633178	0.633169	0.633298	0.632976	0.634063
SO2 + H2O2 → SO3 + H2O	-37.8789	-29.3231	-48.3089	-47.6948	-47.6952	-47.6946	-47.6958	-47.6992			20.9109	1.92511	2.53921	2.53885	2.53943	2.53817	2.53484
CO+ 3 H2 → CH4 + H2O	-63.4315	-63.6882	-64.6202	-62.8158	-62.8154	-62.8154	-62.8152	-62.8198			1.02331	0.0913	1.89569	1.89607	1.89604	1.89628	1.89171
HCN+ 3 H2 → CH4 + NH3	-83.5643	-76.8208	-77.3206	-75.8884	-75.8884	-75.8884	-75.887	-75.888			0.0969703	0.596785	0.835482	0.835416	0.835421	0.83688	0.835806
H2O2 + H2 → 2 H2O	-95.5658	-87.9531	-87.6566	-88.0689	-88.0692	-88.0689	-88.0686	-88.0629			0.706641	0.410125	0.822445	0.8227	0.822389	0.822086	0.816374
CO+ H2O2 → CO2 + H2O	-92.2928	-89.5815	-93.9742	-93.2566	-93.2568	-93.2563	-93.2564	-93.2514			4.09382	0.298906	0.418724	0.418574	0.418984	0.418952	0.423938
2 NH3 + 3 Cl2 → N2 + 6 HCl	-128.362	-123.196	-101.347	-105.27	-105.269	-105.269	-105.269	-105.279			25.6309	3.78185	7.70521	7.70426	7.70453	7.70443	7.7138
3 N2H4 → 4 NH3 + N2	-110.448	-107.807	-104.809	-107.58	-107.58	-107.58	-107.582	-107.543			2.86369	0.133731	2.63708	2.63698	2.63741	2.6393	2.60022
H2 + F2 → 2 HF	-149.246	-135.644	-136.037	-136.833	-136.834	-136.833	-136.834	-136.86			0.611972	1.00519	1.80108	1.80171	1.80091	1.80192	1.82722
CH4 + 4 H2O2 → CO2 + 6 H2O	-315.559	-289.753	-292.324	-294.648	-294.649	-294.648	-294.647	-294.62			0.950589	1.62058	3.9443	3.9456	3.94422	3.94358	3.91689
2 NH3 + 3 F2 → N2 + 6 HF	-405.762	-368.265	-367.928	-372.846	-372.848	-372.846	-372.851	-372.935			2.44516	2.10792	7.02576	7.02755	7.02561	7.03079	7.11484
MAE											4.19776	0.812128	1.68223	1.68241	1.6824	1.68208	1.68145
RMS											7.55114	1.21546	2.47661	2.4768	2.47659	2.47686	2.48257
MAX											25.6309	3.78185	7.70521	7.70426	7.70453	7.70443	7.7138
											Standard	F12	PBE + CABS	PBE + CABS	PBE + CABS	PBE + CABS	PBE + CABS
											CCSD(T)
Open-shell reaction energies (kcal/mol)
HCl + H → Cl + H2	-3.31742	-3.3361	-1.67099	-2.68807	-2.68755	-2.68774	-2.68944	-2.68807			1.11224	0.552864	0.464211	0.463695	0.463883	0.465586	0.464212
H2O + F2 → 2 HF + O	-73.0437	-20.3084	-13.9074	-13.0447	-13.0129	-13.0109	-13.0105	-13.0364			8.38829	1.98729	1.12456	1.09281	1.09073	1.09035	1.11627
CH4 + OH → CH3 + H2O	-2.40696	-11.7949	-12.8753	-13.2529	-13.2547	-13.2547	-13.2558	-13.249			1.41452	0.334042	0.0435042	0.0452871	0.0453706	0.0464016	0.0395888
OH + H2 → H2O + H	-7.77259	-15.5111	-16.3139	-16.1496	-16.1514	-16.1515	-16.1518	-16.1486			0.605685	0.197114	0.032813	0.034598	0.0347287	0.0350203	0.0317914
CO + OH → CO2 + H	-4.49962	-17.1395	-22.6315	-21.3373	-21.339	-21.339	-21.3396	-21.3371			5.40615	0.0858948	1.20836	1.20668	1.20664	1.20602	1.20852
CH3 + Cl2 → CH3Cl +Cl	-39.5213	-36.7365	-30.054	-30.7634	-30.7627	-30.7626	-30.7635	-30.761			8.11476	1.43225	2.14168	2.14096	2.14088	2.1418	2.13926
S + 2 HCl → H2S + Cl2	9.73501	-12.1971	-26.496	-25.1804	-25.1806	-25.1735	-25.1827	-25.1673			16.1065	1.80771	3.12328	3.1231	3.13014	3.12098	3.13638
2 NO + O2 → 2 NO2	15.5577	-22.2982	-31.4012	-30.3735	-30.3732	-30.3727	-30.3738	-30.3945			7.39453	1.70848	0.680729	0.680486	0.67999	0.681064	0.701786
N + O2 → NO + O	-34.0082	-27.8998	-33.7535	-36.5072	-36.3826	-36.4518	-36.4618	-36.4705			5.67326	0.180441	2.93419	2.80956	2.87876	2.88876	2.89751
4 HCl+ O2 → 2 H2O + 2 Cl2	-22.3463	-17.0138	-34.6024	-34.5057	-34.5059	-34.5054	-34.5077	-34.5097			19.769	2.18041	2.27714	2.27695	2.27735	2.2751	2.27306
NO+ H2O2 → NO2 + H2O	-19.8348	-36.6409	-38.879	-38.3614	-38.3618	-38.3615	-38.3613	-38.3645			1.44667	0.791412	0.273814	0.274136	0.273844	0.273699	0.27693
2 NO → N2 + O2	-27.1464	-40.3413	-40.7216	-40.4848	-40.4847	-40.485	-40.4853	-40.4849			1.15059	0.770251	1.00712	1.00719	1.00688	1.00657	1.00701
2 H2O2 → 2 H2O + O2	-55.2272	-50.9837	-46.3568	-46.3494	-46.3503	-46.3502	-46.3488	-46.3346			4.50119	0.125661	0.133102	0.132214	0.132301	0.133667	0.147926
Cl2 + H → HCl + Cl	-60.0964	-57.2905	-48.848	-50.3295	-50.3287	-50.3288	-50.3298	-50.3288			9.4528	1.0103	2.49178	2.49098	2.4911	2.49205	2.49108
2 SO2 + O2 → 2 SO3	-20.5305	-7.66251	-50.261	-49.0402	-49.0401	-49.039	-49.0429	-49.0638			46.323	3.72457	4.94532	4.94549	4.94655	4.94267	4.92175
Cl + OH → HOCl	-11.9841	-48.209	-57.7873	-57.1977	-57.2001	-57.1997	-57.1985	-57.2032			10.555	0.976653	1.56627	1.56387	1.5642	1.56544	1.56069
H2S + F2 → S + 2 HF	-102.202	-69.4927	-62.3645	-64.0116	-64.0123	-64.0186	-64.0112	-64.0515			8.37794	1.24974	2.8968	2.89753	2.90383	2.89643	2.93672
2 NH2 → N2H4	-37.5021	-65.8286	-72.23	-72.3013	-72.3159	-72.3161	-72.3155	-72.3188			7.06176	0.66033	0.589082	0.574453	0.574243	0.574858	0.571584
NO + N → O + N2	-61.1546	-68.2411	-74.4751	-76.992	-76.8673	-76.9368	-76.9471	-76.9554			6.82386	0.58981	1.92707	1.80237	1.87188	1.88219	1.8905
O + 2 HCl → H2O + Cl2	-19.4229	-61.3814	-74.9531	-76.1473	-76.1799	-76.1813	-76.1834	-76.1824			16.1169	2.54526	1.35104	1.31838	1.31704	1.3149	1.31592
2 SiH3 → Si2H6	-57.6522	-72.3923	-78.2559	-78.0478	-78.0474	-78.0513	-78.0452	-78.0632			7.07941	1.21588	1.42393	1.42432	1.42044	1.42659	1.40853
CH3 + SH → CH3SH	-50.8144	-72.6068	-79.6437	-79.0157	-79.0158	-79.0094	-79.0158	-79.0142			7.0203	0.0165808	0.611393	0.611285	0.617663	0.61124	0.612914
SO2 + O → SO3	-18.515	-56.7058	-82.7824	-83.4146	-83.447	-83.4481	-83.451	-83.4594			29.3939	3.31734	2.68513	2.65265	2.65164	2.64869	2.64027
CS + O → CO + S	-77.0881	-86.5278	-86.6302	-89.0114	-89.0441	-89.053	-89.0453	-89.0459			1.18928	1.08688	1.29434	1.32702	1.33597	1.32823	1.32878
CH3 + Cl → CH3Cl	-57.7308	-80.183	-87.8245	-87.1557	-87.1563	-87.1559	-87.1542	-87.1534			7.86605	0.22461	0.893407	0.892816	0.893198	0.894938	0.895706
CH3OH + O → HCHO + H2O	-46.0082	-86.4706	-92.5363	-95.0528	-95.0853	-95.0866	-95.0871	-95.0841			7.2235	1.15778	1.35865	1.39114	1.3925	1.393	1.39003
CH3 + OH → CH3OH	-63.0556	-92.4365	-97.891	-98.2285	-98.2303	-98.2304	-98.2309	-98.2287			5.95658	0.502085	0.164611	0.162848	0.162763	0.162206	0.164463
NH + H → NH2	-66.8892	-92.1922	-98.2357	-99.5144	-99.5029	-99.5046	-99.5049	-99.5079			7.06115	1.01772	0.260967	0.249495	0.2512	0.251466	0.254529
Si + 2 H2 → SiH4	-86.9197	-95.4035	-105.274	-102.957	-102.957	-102.958	-102.963	-102.954			10.2503	0.37994	2.69647	2.69653	2.69577	2.69109	2.69961
CS + S → CS2	-64.2893	-92.6041	-106.725	-104.339	-104.339	-104.331	-104.341	-104.337			14.9699	0.84899	3.23525	3.23533	3.24322	3.23351	3.23749
NH2 + H → NH3	-84.9665	-109.363	-114.425	-115.061	-115.069	-115.069	-115.068	-115.062			5.86302	0.800895	0.164997	0.157683	0.157581	0.157933	0.164461
2 H2 + O2 → 2 H2O	-135.904	-124.923	-128.956	-129.788	-129.788	-129.788	-129.788	-129.791			3.08791	0.945911	1.77799	1.77761	1.77708	1.77784	1.78068
CO2 + C → 2 CO	-102.361	-123.757	-128.442	-130.827	-130.838	-130.838	-130.837	-130.835			5.26518	0.579904	1.80523	1.81596	1.81586	1.81472	1.81309
CO + O → CO2	-72.9289	-116.964	-128.448	-128.976	-129.009	-129.01	-129.012	-129.012			12.5768	1.09332	0.564644	0.532368	0.531196	0.529467	0.529365
C + H2O → CO + H2	-99.0877	-125.385	-134.76	-136.015	-136.026	-136.026	-136.025	-136.024			10.0656	0.691123	0.564056	0.574684	0.574482	0.573677	0.572777
N2H4 + O2 → N2 + 2 H2O	-144.737	-135.08	-137.103	-140.546	-140.545	-140.545	-140.548	-140.543			1.72719	0.296242	3.73869	3.73822	3.73814	3.74095	3.73621
2 NH → N2 + H2	-98.4899	-156.297	-168.559	-172.677	-172.669	-172.673	-172.675	-172.678			14.4076	2.14601	1.97265	1.96424	1.96831	1.97029	1.97269
C + S2 → CS2	-121.635	-163.027	-175.974	-175.63	-175.64	-175.64	-175.641	-175.642			12.0636	0.882789	0.539132	0.549276	0.548759	0.55003	0.550421
2 CO+ 2 NO → N2 + 2 CO2	-156.505	-168.521	-182.313	-180.649	-180.648	-180.648	-180.649	-180.653			13.8394	0.0467781	1.71147	1.71213	1.71255	1.71081	1.70696
CH4 + 2 O2 → CO2 + 2 H2O	-205.104	-187.785	-199.61	-201.949	-201.948	-201.947	-201.949	-201.951			9.95297	1.8719	4.2105	4.21003	4.20883	4.21092	4.21274
4 NH3 + 5 O2 → 4 NO + 6H2O	-269.47	-216.75	-225.058	-233.088	-233.087	-233.085	-233.091	-233.117			5.74406	2.56296	10.5932	10.5921	10.5908	10.5967	10.6224
2 NH3 + 2 NO + O → 2 N2 + 3 H2O	-197.278	-241.932	-251.624	-256.408	-256.44	-256.441	-256.446	-256.456			11.4056	1.71408	3.0699	3.10174	3.10325	3.10786	3.11781
C + O2 → CO2	-231.719	-251.936	-270.034	-270.991	-271.001	-271.001	-271.001	-271.004			17.954	0.143569	1.10088	1.11102	1.11019	1.11048	1.11314
CS2 + 3 O2 → CO2 + 2 SO2	-197.864	-197.363	-267.899	-270.347	-270.346	-270.348	-270.345	-270.297			74.3254	3.78933	1.34113	1.34214	1.34048	1.34263	1.39123
CH4 + 4 NO → 2 N2 + CO2 + 2 H2O	-259.397	-268.468	-281.054	-282.918	-282.918	-282.917	-282.92	-282.921			12.2542	0.3314	2.19626	2.19565	2.19506	2.19777	2.19873
CH4 + NH3 + 3 O → HCN + 3 H2O	-145.041	-269.187	-289.07	-295.478	-295.575	-295.579	-295.584	-295.581			23.4259	3.54308	2.86506	2.96213	2.96595	2.97159	2.96865
2 C + H2 → C2H2	-208.851	-267.508	-290.749	-290.091	-290.112	-290.111	-290.111	-290.109			25.8638	2.62342	3.28102	3.26055	3.2611	3.26177	3.26325
4 NH3 + 3 O2 → 2 N2 + 6 H2O	-323.763	-297.433	-306.501	-314.057	-314.056	-314.055	-314.062	-314.087			8.04525	1.02246	8.57899	8.57767	8.577	8.58356	8.60841
MAE											11.4932	1.20341	1.99816	1.99374	1.99732	1.99757	2.00175
RMS											16.8426	1.56494	2.81276	2.80985	2.81278	2.81355	2.81868
MAX											74.3254	3.78933	10.5932	10.5921	10.5908	10.5967	10.6224
											Standard	F12	PBE + CABS	PBE + CABS	PBE + CABS	PBE + CABS	PBE + CABS
											CCSD(T)

## Sheet: aug-cc-pVTZ
627.509	HF energy (a.u.)	CCSD(T) energy (a.u.)	CCSD(F12*)(T+) energy (a.u.)	CCSD(T) + CABS + PBE energy (a.u.) TA=5	CCSD(T) + CABS + PBE energy (a.u.) TA=4	CCSD(T) + CABS + PBE energy (a.u.) TA=3	CCSD(T) + CABS + PBE energy (a.u.) TA=2	CCSD(T) + CABS + PBE energy (a.u.) TA=1	CCSD(T) extrapolated (aDZ,aTZ) energy (a.u.)		Error, CCSD(T) energy	Error, CCSD(F12*)(T+) energy	Error, CCSD(T) + CABS + PBE energy	Error, CCSD(T) + CABS + PBE energy	Error, CCSD(T) + CABS + PBE energy	Error, CCSD(T) + CABS + PBE energy	Error, CCSD(T) + CABS + PBE energy	Error, (aDZ,aTZ) energy
F2	-198.756	-199.314	-199.367	-199.388	-199.388	-199.388	-199.388	-199.388	-199.38				TA
Cl2	-919	-919.438	-919.475	-919.498	-919.498	-919.498	-919.498	-919.498	-919.496				5	4	3	2	1
ClF	-558.904	-559.397	-559.443	-559.465	-559.465	-559.465	-559.465	-559.465	-559.458
ClO	-534.297	-534.748	-534.787	-534.805	-534.805	-534.805	-534.805	-534.805	-534.802
Si2	-577.752	-577.979	-577.99	-577.993	-577.993	-577.993	-577.993	-577.993	-577.997
NH	-54.9749	-55.1451	-55.1558	-55.1601	-55.1601	-55.1601	-55.1601	-55.1601	-55.161
CH	-38.2777	-38.4128	-38.4193	-38.4225	-38.4225	-38.4225	-38.4225	-38.4225	-38.4232
S2	-795.082	-795.464	-795.493	-795.506	-795.506	-795.506	-795.506	-795.506	-795.507
OH	-75.4167	-75.6457	-75.665	-75.6724	-75.6724	-75.6724	-75.6724	-75.6724	-75.6703
HCl	-460.108	-460.344	-460.361	-460.373	-460.373	-460.373	-460.373	-460.373	-460.372
P2	-681.489	-681.813	-681.834	-681.842	-681.842	-681.842	-681.842	-681.842	-681.842
O2	-149.643	-150.139	-150.177	-150.19	-150.19	-150.19	-150.19	-150.19	-150.187
SO	-472.386	-472.822	-472.859	-472.872	-472.872	-472.872	-472.872	-472.872	-472.869
SiH2(3B1)	-290.022	-290.141	-290.148	-290.149	-290.149	-290.149	-290.149	-290.149	-290.151
HF	-100.061	-100.35	-100.378	-100.389	-100.389	-100.389	-100.389	-100.389	-100.384
NO	-129.289	-129.727	-129.76	-129.771	-129.771	-129.771	-129.771	-129.771	-129.767
SiH2(1A1)	-290.031	-290.173	-290.18	-290.183	-290.183	-290.183	-290.183	-290.183	-290.184
PH2	-341.882	-342.06	-342.07	-342.075	-342.075	-342.075	-342.075	-342.075	-342.077
HOCl	-534.922	-535.409	-535.449	-535.468	-535.468	-535.468	-535.468	-535.468	-535.464
CS	-435.353	-435.699	-435.723	-435.733	-435.733	-435.733	-435.733	-435.733	-435.73
CN	-92.2134	-92.5726	-92.5945	-92.6012	-92.6012	-92.6012	-92.6012	-92.6012	-92.5997
CH2(1A1)	-38.8934	-39.0647	-39.0731	-39.0769	-39.0769	-39.0769	-39.0769	-39.0769	-39.0781
NH2	-55.5832	-55.7999	-55.8136	-55.8187	-55.8187	-55.8187	-55.8187	-55.8187	-55.8192
SH2	-398.714	-398.941	-398.956	-398.964	-398.964	-398.964	-398.964	-398.964	-398.965
CH2(3B1)	-38.9327	-39.0801	-39.0879	-39.0903	-39.0903	-39.0904	-39.0904	-39.0903	-39.0929
SiO	-363.839	-364.205	-364.236	-364.245	-364.245	-364.245	-364.245	-364.245	-364.241
N2	-108.981	-109.381	-109.409	-109.418	-109.418	-109.418	-109.418	-109.418	-109.415
SiH3	-290.639	-290.789	-290.799	-290.801	-290.801	-290.801	-290.801	-290.801	-290.802
H2O	-76.0603	-76.3425	-76.3648	-76.3727	-76.3727	-76.3727	-76.3727	-76.3727	-76.3698
PH3	-342.488	-342.696	-342.709	-342.714	-342.714	-342.714	-342.714	-342.714	-342.716
CO	-112.78	-113.162	-113.193	-113.202	-113.202	-113.202	-113.202	-113.202	-113.198
SO2	-547.288	-547.991	-548.065	-548.084	-548.084	-548.084	-548.084	-548.084	-548.072
H2O2	-150.839	-151.375	-151.417	-151.431	-151.431	-151.431	-151.431	-151.431	-151.427
HCO	-113.288	-113.693	-113.723	-113.733	-113.733	-113.733	-113.733	-113.733	-113.73
NH3	-56.2203	-56.4807	-56.4969	-56.5024	-56.5024	-56.5024	-56.5024	-56.5024	-56.5028
CH3	-39.5735	-39.7637	-39.7737	-39.7771	-39.7771	-39.7771	-39.7771	-39.7771	-39.7795
HCN	-92.9067	-93.2813	-93.3054	-93.3124	-93.3124	-93.3124	-93.3124	-93.3124	-93.3119
SiH4	-291.261	-291.44	-291.452	-291.455	-291.455	-291.455	-291.455	-291.455	-291.456
H2CO	-113.913	-114.343	-114.375	-114.385	-114.385	-114.385	-114.385	-114.385	-114.382
CO2	-187.707	-188.341	-188.394	-188.409	-188.409	-188.409	-188.409	-188.409	-188.402
CH3Cl	-499.149	-499.576	-499.605	-499.62	-499.62	-499.62	-499.62	-499.62	-499.621
C2H2	-76.8491	-77.1924	-77.2129	-77.2179	-77.2179	-77.2179	-77.2179	-77.2179	-77.221
CH4	-40.2137	-40.441	-40.4525	-40.4565	-40.4565	-40.4565	-40.4565	-40.4565	-40.4592
N2H4	-111.228	-111.712	-111.743	-111.753	-111.753	-111.753	-111.753	-111.753	-111.753
CH3SH	-437.758	-438.178	-438.204	-438.215	-438.215	-438.215	-438.215	-438.215	-438.218
CH3OH	-115.092	-115.563	-115.595	-115.606	-115.606	-115.606	-115.606	-115.606	-115.605
Si2H6	-581.371	-581.701	-581.724	-581.729	-581.729	-581.729	-581.729	-581.729	-581.73
C2H4	-78.0647	-78.4439	-78.4653	-78.4713	-78.4713	-78.4713	-78.4713	-78.4713	-78.474
C2H6	-79.2604	-79.6801	-79.7024	-79.7094	-79.7094	-79.7094	-79.7094	-79.7094	-79.7133
F	-99.4021	-99.6279	-99.6531	-99.6631	-99.6631	-99.6631	-99.6631	-99.6631	-99.6587
C	-37.6868	-37.7818	-37.7859	-37.7882	-37.7882	-37.7882	-37.7882	-37.7882	-37.7886
H	-0.499821	-0.499821	-0.499836	-0.499836	-0.499836	-0.499836	-0.499836	-0.499836	-0.499988
Cl	-459.48	-459.677	-459.691	-459.703	-459.703	-459.703	-459.703	-459.703	-459.703
N	-54.3976	-54.5168	-54.5242	-54.527	-54.527	-54.527	-54.527	-54.527	-54.5288
O	-74.8065	-74.979	-74.9948	-75.0013	-75.0012	-75.0013	-75.0013	-75.0012	-75.0002
P	-340.716	-340.822	-340.826	-340.83	-340.83	-340.83	-340.83	-340.83	-340.832
Si	-288.852	-288.934	-288.936	-288.938	-288.938	-288.938	-288.938	-288.938	-288.94
S	-397.504	-397.656	-397.665	-397.673	-397.673	-397.673	-397.672	-397.673	-397.675
HCOOH	-188.844	-189.518	-189.572	-189.588	-189.588	-189.588	-189.588	-189.588	-189.583
CS2	-832.967	-833.518	-833.559	-833.575	-833.575	-833.575	-833.575	-833.575	-833.573
HNCO	-167.83	-168.446	-168.493	-168.506	-168.506	-168.506	-168.506	-168.506	-168.503
COCl2	-1031.8	-1032.64	-1032.71	-1032.74	-1032.74	-1032.74	-1032.74	-1032.74	-1032.74
SO3	-622.144	-623.089	-623.197	-623.221	-623.221	-623.221	-623.221	-623.221	-623.201
SH	-398.1	-398.292	-398.304	-398.312	-398.312	-398.312	-398.312	-398.312	-398.313
NO2	-204.1	-204.818	-204.873	-204.89	-204.89	-204.89	-204.89	-204.89	-204.883
H2	-1.13305	-1.17265	-1.17372	-1.17461	-1.17461	-1.17461	-1.17461	-1.17461	-1.17573
Atomization energies (kcal/mol)
F2	-30.1423	36.3728	38.1744	38.4312	38.4291	38.4314	38.4322	38.4178	39.0827		2.1149	0.31332	0.056452	0.0586207	0.0562516	0.0555291	0.0699111	0.594971
Cl2	24.8762	53.3826	58.8204	57.936	57.9361	57.936	57.9362	57.9294	57.0404		6.04476	0.607004	1.4914	1.49124	1.49135	1.49113	1.49801	2.38694
ClF	13.6419	58.13	62.3426	61.9736	61.9726	61.974	61.9728	61.9721	60.6565		4.36073	0.148195	0.517145	0.518195	0.51673	0.517956	0.518626	1.83422
ClO	6.75279	57.9894	63.5048	63.6071	63.6091	63.59	63.6039	63.6093	62.024		6.39605	0.880585	0.778285	0.776286	0.795384	0.78149	0.776116	2.3614
Si2	29.9405	69.8036	73.918	73.1114	73.1114	73.1112	73.1117	73.1106	73.3462		4.58121	0.46675	1.27337	1.27332	1.27353	1.27311	1.27417	1.03854
NH	48.582	80.6054	82.6763	83.5935	83.6014	83.6046	83.6082	83.6128	82.9425		2.21257	0.141615	0.775562	0.783463	0.786615	0.790209	0.794877	0.124548
CH	57.1405	82.3463	83.7563	84.3853	84.3854	84.3854	84.3854	84.3848	84.4596		1.54907	0.139043	0.490005	0.490101	0.490104	0.490053	0.489491	0.564229
S2	46.3969	94.6655	102.45	101.339	101.339	101.339	101.34	101.338	98.816		8.66364	0.879157	1.99032	1.99029	1.99051	1.98963	1.99145	4.51314
OH	69.2366	104.729	106.864	107.525	107.527	107.511	107.523	107.525	106.731		2.26595	0.131503	0.530131	0.531623	0.515779	0.527357	0.529688	0.264489
HCl	80.0668	104.919	107.07	107.046	107.046	107.046	107.046	107.045	106.541		2.34614	0.195364	0.21894	0.218827	0.218872	0.219425	0.220491	0.724225
P2	35.4459	105.789	114.851	115.031	115.031	115.031	115.031	115.032	111.121		10.005	0.942406	0.762683	0.762766	0.762377	0.762914	0.761592	4.67227
O2	18.6536	113.784	117.81	117.84	117.844	117.805	117.834	117.846	116.997		4.4297	0.403783	0.373721	0.369997	0.408617	0.380263	0.367667	1.21643
SO	47.2322	117.268	125.089	124.556	124.558	124.538	124.553	124.556	122.076		7.94285	0.121594	0.654671	0.652753	0.67225	0.657575	0.655188	3.13486
SiH2(3B1)	106.712	130.062	133.199	132.642	132.642	132.642	132.642	132.642	132.757		3.10536	0.0320511	0.524751	0.524405	0.524963	0.525016	0.524447	0.409858
HF	99.73	139.302	141.43	141.773	141.772	141.774	141.774	141.764	141.236		2.20239	0.0746385	0.268832	0.267694	0.2691	0.269556	0.259875	0.268255
NO	53.2866	144.851	151.396	152.522	152.533	152.517	152.535	152.547	149.348		6.93631	0.390475	0.734641	0.746178	0.730497	0.748111	0.760529	2.43899
SiH2(1A1)	112.092	150.267	153.498	153.828	153.828	153.828	153.828	153.829	153.405		3.44751	0.216515	0.113125	0.113074	0.113147	0.113193	0.114485	0.310375
PH2	104.34	149.458	153.627	154.028	154.028	154.028	154.028	154.029	153.311		4.57065	0.401428	7.46197e-05	6.97521e-05	0.000156655	0.000124329	0.000493506	0.717412
HOCl	85.1045	159.45	165.465	165.676	165.678	165.658	165.672	165.679	163.887		6.30935	0.2944	0.0837147	0.0817079	0.101141	0.0874938	0.0805898	1.87247
CS	102.046	163.661	170.641	170.662	170.662	170.662	170.663	170.663	167.344		7.18537	0.205387	0.183937	0.183788	0.18383	0.183212	0.182793	3.50234
CN	80.9417	171.943	178.416	179.433	179.443	179.447	179.451	179.456	177.096		6.88919	0.416008	0.601255	0.611273	0.615057	0.618685	0.623383	1.73654
CH2(1A1)	129.865	177.73	180.38	181.375	181.375	181.375	181.375	181.377	181.645		2.95787	0.307748	0.686955	0.687174	0.68732	0.687504	0.688875	0.957066
NH2	116.655	177.876	181.797	183.238	183.247	183.251	183.254	183.261	182.259		4.19499	0.274579	1.16619	1.17561	1.17922	1.18272	1.18927	0.187203
SH2	131.926	178.891	183.076	183.295	183.295	183.295	183.296	183.293	182.283		4.51564	0.330919	0.111358	0.111455	0.111402	0.110701	0.11306	1.12376
CH2(3B1)	154.535	187.4	189.699	189.799	189.803	189.808	189.817	189.797	190.952		2.46674	0.167585	0.0679159	0.0640346	0.0586975	0.0496992	0.0697863	1.08481
SiO	113.313	183.047	191.328	191.298	191.3	191.28	191.295	191.296	188.892		8.44464	0.163559	0.193584	0.191627	0.21111	0.19675	0.1953	2.59912
N2	116.426	217.866	226.366	228.317	228.336	228.344	228.351	228.359	224.217		8.98576	0.486065	1.46534	1.4847	1.49194	1.49895	1.50756	2.63467
SiH3	180.23	223.143	227.905	227.749	227.749	227.749	227.749	227.749	227.351		4.89021	0.127561	0.283376	0.283513	0.283465	0.28364	0.283387	0.681739
H2O	159.47	228.338	232.359	233.29	233.292	233.272	233.286	233.301	231.967		4.26349	0.242564	0.6885	0.690454	0.671011	0.684784	0.700028	0.633816
PH3	170.866	235.154	241.096	241.549	241.549	241.549	241.549	241.549	240.479		6.4328	0.490318	0.0372405	0.0372497	0.0371511	0.0374224	0.0371695	1.1078
CO	179.806	252.036	258.389	258.915	258.917	258.898	258.912	258.92	256.443		6.52765	0.174733	0.351835	0.353897	0.334491	0.348537	0.356673	2.11993
SO2	107.193	236.574	257.816	256.804	256.807	256.769	256.799	256.826	249.11		21.7488	0.507163	1.51909	1.51538	1.55407	1.52343	1.4971	9.21304
H2O2	141.914	261.676	268.087	269.345	269.348	269.31	269.337	269.345	267.67		6.79122	0.379616	0.877875	0.881677	0.843081	0.869886	0.877998	0.796685
HCO	185.075	271.224	277.731	278.184	278.186	278.166	278.181	278.189	276.708		6.75936	0.252503	0.200244	0.202385	0.183096	0.19719	0.20517	1.2754
NH3	202.844	291.425	296.911	298.624	298.634	298.638	298.642	298.645	297.472		5.87306	0.386436	1.32683	1.33658	1.34049	1.34411	1.34741	0.174756
CH3	243.003	302.746	306.362	307.104	307.104	307.104	307.104	307.105	308.019		3.99837	0.382494	0.359836	0.360023	0.360159	0.360357	0.360752	1.27474
HCN	202.315	302.99	310.887	312.109	312.119	312.123	312.127	312.131	310.294		8.25756	0.360228	0.862075	0.872057	0.875879	0.879552	0.88372	0.952889
SiH4	256.77	318.155	324.322	324.542	324.542	324.542	324.542	324.542	323.783		6.47705	0.309431	0.0893029	0.0893111	0.0893426	0.0891589	0.0894529	0.848483
H2CO	263.653	365.691	372.858	373.762	373.764	373.744	373.758	373.766	372.412		7.53469	0.368002	0.535921	0.538039	0.518874	0.532732	0.540558	0.813868
CO2	255.407	377.262	388.074	388.282	388.286	388.248	388.275	388.293	384.937		10.8427	0.030653	0.178084	0.182246	0.143336	0.171011	0.188679	3.16713
CH3Cl	302.673	387.812	394.39	394.822	394.823	394.823	394.822	394.822	394.988		6.98143	0.403084	0.0290795	0.0294043	0.0295363	0.0290664	0.02887	0.194721
C2H2	298.563	394.794	402.439	402.755	402.755	402.755	402.756	402.756	403.93		8.06713	0.421771	0.106585	0.106099	0.105753	0.105208	0.105423	1.06859
CH4	331.036	414.122	418.655	419.775	419.775	419.776	419.776	419.778	420.824		5.01808	0.485112	0.634678	0.634894	0.635076	0.635143	0.637854	1.68309
N2H4	271.832	425.85	436.415	439.084	439.104	439.112	439.119	439.129	436.332		11.1828	0.617578	2.05122	2.07071	2.07847	2.08584	2.09618	0.701438
CH3SH	356.139	464.669	473.304	474.018	474.018	474.018	474.019	474.019	473.481		9.15616	0.521466	0.19266	0.192823	0.192977	0.193643	0.193863	0.344446
CH3OH	376.135	503.627	511.633	512.943	512.945	512.926	512.939	512.942	512.4		8.50536	0.499964	0.810216	0.812369	0.793096	0.806814	0.809041	0.267391
Si2H6	419.057	523.366	535.042	535.057	535.057	535.057	535.057	535.057	533.682		12.1719	0.495601	0.480295	0.480316	0.480174	0.480199	0.479979	1.85557
C2H4	434.074	552.863	561.059	561.99	561.99	561.991	561.991	561.991	562.717		8.80147	0.605681	0.325523	0.325983	0.32636	0.326613	0.326203	1.05295
C2H6	557.093	701.304	710.027	711.56	711.56	711.561	711.561	711.562	712.92		9.39724	0.674071	0.858394	0.858822	0.859167	0.859686	0.860512	2.21844
MAE											6.42455	0.364647	0.590066	0.592133	0.591653	0.592906	0.595178	1.54531
RMS											7.27998	0.420636	0.77575	0.778969	0.780133	0.781183	0.782886	2.19021
MAX											21.7488	0.942406	2.05122	2.07071	2.07847	2.08584	2.09618	9.21304
											Standard	F12	PBE + CABS	PBE + CABS	PBE + CABS	PBE + CABS	PBE + CABS	(aDZ,aTZ)
											CCSD(T)
Closed-shell reaction energies (kcal/mol)
CO + H2 → H2CO	-0.132459	-5.09289	-5.25156	-5.06952	-5.06958	-5.06982	-5.06964	-5.06952	-5.68072		0.0805018	0.0781694	0.103873	0.103817	0.103576	0.103755	0.103876	0.507324
CO + H2O → CO2 + H2	0.154403	-5.45074	-6.54405	-5.85455	-5.8547	-5.85464	-5.85449	-5.84858	-6.8142		0.978111	0.115207	0.574291	0.574146	0.574208	0.57436	0.580261	0.38535
CH3OH + HCl → CH3Cl + H2O	-5.94135	-7.60321	-8.04631	-8.12293	-8.12295	-8.12295	-8.12309	-8.13698	-8.01437		0.39342	0.0496807	0.126304	0.126316	0.126323	0.126461	0.140348	0.0177384
H2O + CO → HCOOH	-2.11253	-8.31644	-9.15704	-8.60444	-8.60452	-8.60465	-8.60404	-8.59676	-9.66232		0.705148	0.135448	0.417151	0.417068	0.416935	0.417552	0.424825	0.640732
CH3OH + H2S → CH3SH + H2O	-7.54774	-10.4889	-10.9544	-11.0699	-11.0699	-11.0698	-11.0699	-11.0855	-10.7657		0.39865	0.0668535	0.182302	0.182363	0.182293	0.182314	0.197911	0.121898
CS2 + 2 H2O → CO2 + 2 H2S	-29.3829	-12.8632	-11.4902	-11.2564	-11.2563	-11.2564	-11.2565	-11.2385	-12.8525		1.56844	0.195483	0.0383775	0.0384537	0.0383344	0.0382557	0.0562357	1.55777
C2H6 + H2 → 2 CH4	-21.2644	-18.3781	-18.0657	-18.2135	-18.2135	-18.2135	-18.2131	-18.2179	-18.4394		0.28761	0.024716	0.123003	0.123007	0.123026	0.122651	0.127434	0.349002
HNCO+ H2O → CO2 + NH3	-23.033	-20.6238	-20.5794	-20.5827	-20.5827	-20.5826	-20.5827	-20.5726	-20.5563		0.0852977	0.0408975	0.0441765	0.0441859	0.0440858	0.0441628	0.0340624	0.0177369
CH4 + Cl2 → CH3Cl+ HCl	-26.8278	-25.2257	-23.9841	-24.1573	-24.1574	-24.1574	-24.1561	-24.159	-23.6648		1.73528	0.493668	0.666861	0.666925	0.666935	0.665633	0.668533	0.174348
Cl2 + F2 → 2 ClF	-32.5499	-26.5047	-27.6904	-27.58	-27.5799	-27.5806	-27.5772	-27.5971	-25.19		0.561785	0.623933	0.513562	0.513472	0.514138	0.510751	0.530666	1.87647
CO+ Cl2 → COCl2	-13.805	-27.5435	-28.1239	-27.4865	-27.4867	-27.4869	-27.486	-27.4979	-27.3533		0.144503	0.724846	0.0874615	0.0876641	0.0878793	0.0869584	0.0988429	0.0456782
CO2 + 3 H2 → CH3OH + H2O	-29.0544	-29.0161	-28.265	-28.6193	-28.6193	-28.6195	-28.6193	-28.6197	-28.5671		0.853477	0.102437	0.456753	0.456699	0.456894	0.456737	0.457107	0.404494
HCHO+ H2 → CH3OH	-28.7676	-29.3739	-29.5575	-29.4044	-29.4044	-29.4043	-29.4042	-29.3988	-29.7006		0.0441315	0.139475	0.0136653	0.0136298	0.0137367	0.0138681	0.0192779	0.282521
CO + 2 H2 → CH3OH	-28.9	-34.4668	-34.8091	-34.4739	-34.474	-34.4741	-34.4738	-34.4683	-35.3813		0.124633	0.217644	0.117538	0.117447	0.117313	0.117623	0.123154	0.789845
C2H4 + H2 → C2H6	-39.3045	-39.8789	-39.7512	-39.793	-39.793	-39.793	-39.7932	-39.7947	-39.9149		0.330774	0.203047	0.244912	0.24488	0.244848	0.245123	0.246548	0.366757
SO3 + CO → SO2 + CO2	-44.1594	-50.8069	-44.0476	-44.5912	-44.5913	-44.5916	-44.5911	-44.5956	-47.6361		7.36563	0.60626	1.14993	1.14997	1.15024	1.14978	1.15431	4.1948
H2 + Cl2 → 2 HCl	-51.5428	-47.8929	-46.1016	-46.3794	-46.3795	-46.3795	-46.3782	-46.3831	-45.7536		2.27903	0.487713	0.765561	0.765629	0.765644	0.764334	0.769264	0.139755
C2H2 + H2 → C2H4	-51.7964	-49.5065	-49.4018	-49.4584	-49.4584	-49.4584	-49.4582	-49.4582	-48.4999		0.19219	0.0875277	0.144149	0.144122	0.144154	0.143872	0.143865	0.81438
SO2 + H2O2 → SO3 + H2O	-48.9976	-41.0811	-49.9089	-48.721	-48.7212	-48.7205	-48.7216	-48.7337	-45.1549		9.15296	0.325127	1.51306	1.51284	1.51347	1.51241	1.50028	5.07914
CO+ 3 H2 → CH4 + H2O	-59.5564	-64.7372	-64.9728	-64.8189	-64.819	-64.8192	-64.819	-64.8294	-65.4845		0.0256933	0.261369	0.107465	0.107573	0.107719	0.10754	0.117926	0.77299
HCN+ 3 H2 → CH4 + NH3	-80.4219	-76.8699	-77.0268	-76.9594	-76.9594	-76.9597	-76.9597	-76.9621	-77.1384		0.146034	0.302991	0.235551	0.235542	0.235808	0.235847	0.238261	0.414521
H2O2 + H2 → 2 H2O	-93.3114	-86.4373	-87.4124	-87.4576	-87.4578	-87.4575	-87.4582	-87.4808	-85.9768		0.809223	0.165925	0.211165	0.211272	0.210982	0.211731	0.234297	1.26969
CO+ H2O2 → CO2 + H2O	-93.157	-91.888	-93.9565	-93.3122	-93.3125	-93.3121	-93.3127	-93.3294	-92.791		1.78733	0.281133	0.363126	0.362874	0.363225	0.362629	0.345964	0.884335
2 NH3 + 3 Cl2 → N2 + 6 HCl	-116.509	-104.383	-98.5006	-99.5372	-99.5373	-99.5367	-99.5326	-99.5488	-97.3963		6.81782	0.935633	1.97224	1.97229	1.97178	1.9676	1.98382	0.1687
3 N2H4 → 4 NH3 + N2	-112.307	-106.013	-104.764	-105.562	-105.562	-105.561	-105.561	-105.552	-105.112		1.07039	0.179078	0.618981	0.618912	0.618472	0.617848	0.608676	0.16867
H2 + F2 → 2 HF	-145.888	-133.669	-135.468	-135.338	-135.338	-135.339	-135.339	-135.334	-133.102		1.36333	0.435481	0.306157	0.306049	0.306492	0.306692	0.301899	1.93022
CH4 + 4 H2O2 → CO2 + 6 H2O	-313.535	-286.463	-291.221	-290.866	-290.867	-290.865	-290.868	-290.942	-285.237		4.2407	0.517539	0.162904	0.163369	0.162003	0.165025	0.239002	5.46638
2 NH3 + 3 F2 → N2 + 6 HF	-399.544	-361.711	-366.599	-366.414	-366.414	-366.415	-366.415	-366.402	-359.442		4.10926	0.778937	0.594032	0.593554	0.594323	0.594669	0.581722	6.37862
MAE											1.70183	0.306294	0.423377	0.42336	0.423387	0.423078	0.429585	1.25785
RMS											2.92779	0.39276	0.620746	0.62071	0.620761	0.619988	0.622916	2.1508
MAX											9.15296	0.935633	1.97224	1.97229	1.97178	1.9676	1.98382	6.37862
											Standard	F12	PBE + CABS	PBE + CABS	PBE + CABS	PBE + CABS	PBE + CABS	(aDZ,aTZ)
											CCSD(T)
Open-shell reaction energies (kcal/mol)
HCl + H → Cl + H2	-3.64773	-3.64346	-2.14779	-2.73076	-2.73065	-2.73069	-2.73123	-2.73211	-3.74682		1.4196	0.0760733	0.506899	0.506786	0.506831	0.507375	0.508252	1.52296
H2O + F2 → 2 HF + O	-70.132	-13.8938	-12.3267	-11.8258	-11.8237	-11.8436	-11.83	-11.8098	-11.4225		1.97362	0.406607	0.0943833	0.0964452	0.07656	0.0901417	0.110368	0.497665
CH4 + OH → CH3 + H2O	-2.20055	-12.2315	-13.2009	-13.0929	-13.0933	-13.0897	-13.092	-13.1026	-12.4317		0.977828	0.00844289	0.116474	0.116039	0.119685	0.11736	0.106762	0.777677
OH + H2 → H2O + H	-6.51905	-15.0458	-16.2772	-15.9872	-15.9877	-15.9841	-15.9863	-15.9994	-14.9487		1.071	0.160376	0.129591	0.129128	0.132727	0.130523	0.117421	1.16807
CO + OH → CO2 + H	-6.36464	-20.4965	-22.8212	-21.8418	-21.8424	-21.8387	-21.8408	-21.848	-21.7629		2.04911	0.275584	0.703882	0.703274	0.706934	0.704883	0.697682	0.782715
CH3 + Cl2 → CH3Cl +Cl	-34.794	-31.6834	-29.2081	-29.7824	-29.7823	-29.7824	-29.7816	-29.7878	-29.9286		3.0617	0.586414	1.16064	1.16062	1.16072	1.15984	1.16613	1.30692
S + 2 HCl → H2S + Cl2	3.33146	-22.4356	-27.7565	-27.1388	-27.1386	-27.1387	-27.1407	-27.1336	-26.2414		5.86813	0.547194	1.16488	1.16504	1.165	1.16299	1.17009	2.06225
2 NO + O2 → 2 NO2	13.6663	-26.7817	-30.4267	-29.6682	-29.6686	-29.6682	-29.667	-29.6628	-28.5203		2.91104	0.733938	0.0245951	0.0241641	0.0245861	0.0257401	0.029897	1.17242
N + O2 → NO + O	-34.6331	-31.0664	-33.5863	-34.6814	-34.6892	-34.7122	-34.7014	-34.7012	-32.3505		2.50661	0.0133083	1.10836	1.11617	1.13911	1.12837	1.1282	1.22256
4 HCl+ O2 → 2 H2O + 2 Cl2	-29.772	-29.9805	-36.2689	-36.4265	-36.4265	-36.4262	-36.4281	-36.4365	-34.8546		6.80225	0.513896	0.35632	0.356272	0.356568	0.354738	0.346327	1.92819
NO+ H2O2 → NO2 + H2O	-20.0494	-36.945	-38.3897	-37.6991	-37.6993	-37.6989	-37.6995	-37.7109	-37.0561		1.14264	0.30213	0.388533	0.388303	0.388671	0.388104	0.376752	1.03156
2 NO → N2 + O2	-28.5061	-41.9491	-41.383	-41.1142	-41.1142	-41.1142	-41.1144	-41.1107	-42.5188		0.457168	0.108899	0.377667	0.377658	0.377666	0.37753	0.381163	1.02688
2 H2O2 → 2 H2O + O2	-53.765	-47.1082	-46.3528	-45.73	-45.73	-45.7297	-45.732	-45.7589	-45.5918		0.62575	0.129679	0.752471	0.752442	0.752756	0.750468	0.723608	0.890693
Cl2 + H → HCl + Cl	-55.1906	-51.5363	-48.2493	-49.1102	-49.1101	-49.1102	-49.1094	-49.1152	-49.5004		3.69863	0.411639	1.27246	1.27242	1.27247	1.27171	1.27752	1.66272
2 SO2 + O2 → 2 SO3	-44.2302	-35.0539	-53.465	-51.7119	-51.7123	-51.7114	-51.7112	-51.7086	-44.718		18.9317	0.520576	2.27365	2.27324	2.27418	2.27434	2.27695	9.26758
Cl + OH → HOCl	-15.8679	-54.7205	-58.601	-58.1501	-58.1506	-58.147	-58.1491	-58.1536	-57.1559		4.0434	0.162897	0.613846	0.61333	0.61692	0.614851	0.610278	1.60798
H2S + F2 → S + 2 HF	-97.6763	-63.3405	-61.6097	-61.8203	-61.8202	-61.8206	-61.8201	-61.8175	-61.1071		2.22577	0.494962	0.705474	0.705464	0.705853	0.705343	0.70272	0.00772578
2 NH2 → N2H4	-38.5227	-70.0976	-72.822	-72.6092	-72.6099	-72.6104	-72.6108	-72.608	-71.8145		2.7928	0.0684192	0.281162	0.28051	0.279968	0.279596	0.282356	1.07584
NO + N → O + N2	-63.1392	-73.0155	-74.9693	-75.7956	-75.8034	-75.8264	-75.8158	-75.812	-74.8693		2.04944	0.0955903	0.730694	0.738517	0.761448	0.750843	0.747033	0.195679
O + 2 HCl → H2O + Cl2	-24.2128	-71.8823	-77.0395	-77.1333	-77.1352	-77.1157	-77.1308	-77.1413	-75.926		5.61598	0.458839	0.36502	0.363134	0.382592	0.367501	0.356997	1.57231
2 SiH3 → Si2H6	-58.597	-77.0803	-79.2313	-79.5582	-79.5585	-79.5585	-79.5588	-79.5586	-78.9797		2.39146	0.240479	0.0864563	0.08671	0.0867564	0.087081	0.0867951	0.492094
CH3 + SH → CH3SH	-52.6192	-76.9487	-79.7113	-79.5286	-79.5286	-79.5287	-79.5287	-79.5295	-78.6345		2.67839	0.0842062	0.0985006	0.0984867	0.0984331	0.0984217	0.0976308	0.992551
SO2 + O → SO3	-31.4419	-74.419	-85.6375	-84.776	-84.7781	-84.7583	-84.7724	-84.7774	-80.8577		11.6807	0.462179	1.32368	1.32162	1.3414	1.3273	1.32231	5.24201
CS + O → CO + S	-77.76	-88.3748	-87.7477	-88.2528	-88.2548	-88.2354	-88.2488	-88.2565	-89.0995		0.65772	0.0306538	0.535772	0.537685	0.518321	0.53175	0.539466	1.38241
CH3 + Cl → CH3Cl	-59.6702	-85.066	-88.0285	-87.7183	-87.7185	-87.7185	-87.7178	-87.7172	-86.9691		2.98306	0.0205896	0.330756	0.330619	0.330623	0.331291	0.331882	1.08002
CH3OH + O → HCHO + H2O	-46.9881	-90.4013	-93.5835	-94.1083	-94.1102	-94.0909	-94.1048	-94.1257	-91.979		3.29282	0.110601	0.414206	0.416124	0.396789	0.410702	0.431545	1.71508
CH3 + OH → CH3OH	-63.8957	-96.1521	-98.4072	-98.3134	-98.3138	-98.3103	-98.3122	-98.3117	-97.6503		2.24104	0.0140328	0.0797512	0.0792772	0.0828423	0.0808999	0.0813993	0.742861
NH + H → NH2	-68.0726	-97.271	-99.1204	-99.644	-99.6455	-99.646	-99.6459	-99.6478	-99.3161		1.98243	0.132964	0.390629	0.392145	0.392607	0.39251	0.394389	0.0626554
Si + 2 H2 → SiH4	-89.3411	-101.03	-105.887	-104.989	-104.989	-104.988	-104.989	-104.989	-103.208		4.62397	0.233444	0.665222	0.66523	0.665261	0.665059	0.664975	2.44596
CS + S → CS2	-68.8898	-101.844	-107.377	-106.375	-106.375	-106.375	-106.376	-106.376	-105.372		5.73008	0.19746	1.19932	1.19933	1.19933	1.19849	1.19847	2.20244
NH2 + H → NH3	-86.1897	-113.548	-115.114	-115.387	-115.387	-115.387	-115.388	-115.384	-115.214		1.67806	0.111857	0.160636	0.160976	0.161266	0.161386	0.158144	0.0124474
2 H2 + O2 → 2 H2O	-132.858	-125.766	-128.472	-129.185	-129.185	-129.185	-129.184	-129.203	-126.362		2.2442	0.46153	1.1748	1.17499	1.17472	1.17393	1.1922	1.64868
CO2 + C → 2 CO	-104.205	-126.81	-128.703	-129.548	-129.548	-129.548	-129.548	-129.547	-127.95		2.21259	0.318814	0.525585	0.525548	0.525646	0.526064	0.524667	1.07273
CO + O → CO2	-75.6013	-125.226	-129.685	-129.367	-129.369	-129.35	-129.363	-129.373	-128.494		4.31506	0.144081	0.173751	0.171651	0.191155	0.177526	0.167994	1.0472
C + H2O → CO + H2	-104.05	-132.26	-135.247	-135.402	-135.403	-135.403	-135.403	-135.396	-134.764		3.1907	0.203607	0.0487058	0.0485976	0.0485612	0.0482963	0.0555942	0.687375
N2H4 + O2 → N2 + 2 H2O	-144.881	-134.907	-136.857	-137.972	-137.972	-137.971	-137.97	-137.986	-134.823		1.90024	0.0501673	1.16484	1.16489	1.16411	1.16294	1.17911	1.98443
2 NH → N2 + H2	-102.976	-165.218	-170.231	-170.907	-170.911	-170.912	-170.911	-170.91	-168.62		5.48716	0.474272	0.20217	0.205728	0.206674	0.206485	0.205569	2.08502
C + S2 → CS2	-124.539	-170.839	-175.567	-175.698	-175.698	-175.698	-175.699	-175.701	-173.899		4.25181	0.47631	0.607069	0.607176	0.607355	0.607925	0.610193	1.19164
2 CO+ 2 NO → N2 + 2 CO2	-161.055	-178.617	-182.943	-182.009	-182.009	-182.009	-182.008	-182.011	-182.509		3.74325	0.583045	0.351448	0.350964	0.35136	0.35232	0.349484	0.148903
CH4 + 2 O2 → CO2 + 2 H2O	-206.005	-192.246	-198.515	-199.406	-199.407	-199.406	-199.404	-199.425	-194.053		5.4922	0.776897	1.66785	1.66825	1.66752	1.66596	1.68622	3.685
4 NH3 + 5 O2 → 4 NO + 6H2O	-265.322	-214.809	-223.042	-226.125	-226.126	-226.124	-226.121	-226.186	-214.319		7.68544	0.547377	3.63086	3.63108	3.62919	3.62604	3.69098	8.17572
2 NH3 + 2 NO + O → 2 N2 + 3 H2O	-199	-248.195	-253.192	-254.211	-254.213	-254.193	-254.206	-254.237	-250.696		5.14324	0.146	0.873236	0.875228	0.854954	0.867826	0.899331	2.64232
C + O2 → CO2	-236.754	-263.477	-270.264	-270.442	-270.443	-270.442	-270.442	-270.447	-267.94		6.41301	0.37313	0.551804	0.552242	0.551952	0.551274	0.556346	1.9507
CS2 + 3 O2 → CO2 + 2 SO2	-242.896	-243.552	-272.257	-271.332	-271.333	-271.332	-271.335	-271.367	-259.449		28.1358	0.569216	0.355672	0.355404	0.355796	0.353362	0.321265	12.2391
CH4 + 4 NO → 2 N2 + CO2 + 2 H2O	-263.017	-276.144	-281.281	-281.635	-281.635	-281.634	-281.633	-281.646	-279.091		4.57786	0.5591	0.912512	0.912937	0.912184	0.9109	0.92389	1.63124
CH4 + NH3 + 3 O → HCN + 3 H2O	-146.845	-282.456	-292.396	-293.579	-293.585	-293.526	-293.567	-293.611	-287.9		10.1569	0.216371	0.96607	0.971942	0.913349	0.954654	0.998541	4.71218
2 C + H2 → C2H2	-214.848	-286.232	-293.222	-292.978	-292.978	-292.979	-292.979	-292.979	-293.642		7.14059	0.150334	0.394545	0.394058	0.393712	0.393158	0.393184	0.269851
4 NH3 + 3 O2 → 2 N2 + 6 H2O	-322.335	-298.707	-305.808	-308.354	-308.354	-308.352	-308.349	-308.407	-299.356		6.7711	0.329579	2.87553	2.87577	2.87386	2.87098	2.92866	6.12196
MAE											4.56302	0.29362	0.726841	0.727367	0.72702	0.727016	0.73139	2.05094
RMS											6.55951	0.36058	1.015	1.01546	1.01508	1.01464	1.02579	3.16299
MAX											28.1358	0.776897	3.63086	3.63108	3.62919	3.62604	3.69098	12.2391
											Standard	F12	PBE + CABS	PBE + CABS	PBE + CABS	PBE + CABS	PBE + CABS	(aDZ,aTZ)
											CCSD(T)

## Sheet: aug-cc-pVQZ
627.509	HF energy (a.u.)	CCSD(T) energy (a.u.)	CCSD(F12*)(T+) energy (a.u.)	CCSD(T) + CABS + PBE energy (a.u.) TA=5	CCSD(T) + CABS + PBE energy (a.u.) TA=4	CCSD(T) + CABS + PBE energy (a.u.) TA=3	CCSD(T) + CABS + PBE energy (a.u.) TA=2	CCSD(T) + CABS + PBE energy (a.u.) TA=1	CCSD(T) extrapolated (aTZ,aQZ) energy (a.u.)		Error, CCSD(T) energy	Error, CCSD(F12*)(T+) energy	Error, CCSD(T) + CABS + PBE energy	Error, CCSD(T) + CABS + PBE energy	Error, CCSD(T) + CABS + PBE energy	Error, CCSD(T) + CABS + PBE energy	Error, CCSD(T) + CABS + PBE energy	Error, (aTZ,aQZ) energy
F2	-198.77	-199.366	-199.39	-199.403	-199.403	-199.403	-199.403	-199.403	-199.398				TA	TA	TA	TA	TA
Cl2	-919.008	-919.48	-919.495	-919.513	-919.513	-919.513	-919.513	-919.513	-919.508				5	4	3	2	1
ClF	-558.916	-559.445	-559.464	-559.479	-559.479	-559.479	-559.479	-559.479	-559.474
ClO	-534.307	-534.788	-534.804	-534.818	-534.818	-534.818	-534.818	-534.818	-534.813
Si2	-577.757	-577.991	-577.996	-577.998	-577.998	-577.998	-577.998	-577.998	-577.998
NH	-54.9778	-55.1561	-55.1603	-55.163	-55.163	-55.163	-55.163	-55.163	-55.1628
CH	-38.2795	-38.4196	-38.422	-38.424	-38.424	-38.424	-38.424	-38.424	-38.4238
S2	-795.089	-795.495	-795.507	-795.517	-795.517	-795.517	-795.517	-795.517	-795.514
OH	-75.4216	-75.6646	-75.6726	-75.6773	-75.6773	-75.6773	-75.6773	-75.6773	-75.6761
HCl	-460.111	-460.364	-460.371	-460.38	-460.38	-460.38	-460.38	-460.38	-460.378
P2	-681.495	-681.834	-681.844	-681.849	-681.849	-681.849	-681.849	-681.849	-681.847
O2	-149.653	-150.176	-150.192	-150.201	-150.201	-150.201	-150.201	-150.201	-150.199
SO	-472.396	-472.857	-472.873	-472.882	-472.882	-472.882	-472.882	-472.882	-472.878
SiH2(3B1)	-290.026	-290.149	-290.151	-290.152	-290.152	-290.152	-290.152	-290.152	-290.153
HF	-100.068	-100.378	-100.39	-100.397	-100.397	-100.397	-100.397	-100.397	-100.394
NO	-129.297	-129.758	-129.772	-129.779	-129.779	-129.779	-129.779	-129.779	-129.778
SiH2(1A1)	-290.034	-290.181	-290.184	-290.186	-290.186	-290.186	-290.186	-290.186	-290.185
PH2	-341.886	-342.071	-342.075	-342.078	-342.078	-342.078	-342.078	-342.078	-342.077
HOCl	-534.931	-535.45	-535.467	-535.48	-535.48	-535.48	-535.48	-535.48	-535.476
CS	-435.36	-435.722	-435.732	-435.739	-435.739	-435.739	-435.739	-435.739	-435.737
CN	-92.2188	-92.5932	-92.6016	-92.6061	-92.6061	-92.6061	-92.6061	-92.6061	-92.6058
CH2(1A1)	-38.8955	-39.0731	-39.0762	-39.0785	-39.0785	-39.0785	-39.0785	-39.0785	-39.0783
NH2	-55.5864	-55.8132	-55.8184	-55.8216	-55.8216	-55.8216	-55.8216	-55.8216	-55.8213
SH2	-398.718	-398.957	-398.964	-398.969	-398.969	-398.969	-398.969	-398.969	-398.968
CH2(3B1)	-38.9349	-39.0881	-39.0909	-39.0925	-39.0925	-39.0925	-39.0925	-39.0925	-39.0929
SiO	-363.849	-364.233	-364.246	-364.252	-364.252	-364.252	-364.252	-364.252	-364.249
N2	-108.987	-109.407	-109.418	-109.424	-109.424	-109.424	-109.424	-109.424	-109.423
SiH3	-290.644	-290.799	-290.802	-290.804	-290.804	-290.804	-290.804	-290.804	-290.804
H2O	-76.0656	-76.3637	-76.3728	-76.3778	-76.3778	-76.3778	-76.3778	-76.3778	-76.3768
PH3	-342.493	-342.709	-342.715	-342.718	-342.718	-342.718	-342.718	-342.718	-342.717
CO	-112.787	-113.19	-113.203	-113.209	-113.209	-113.209	-113.209	-113.209	-113.207
SO2	-547.309	-548.055	-548.088	-548.101	-548.101	-548.101	-548.101	-548.101	-548.091
H2O2	-150.849	-151.415	-151.432	-151.442	-151.442	-151.442	-151.442	-151.442	-151.439
HCO	-113.295	-113.721	-113.733	-113.74	-113.74	-113.74	-113.74	-113.74	-113.739
NH3	-56.224	-56.4959	-56.502	-56.5056	-56.5056	-56.5056	-56.5056	-56.5056	-56.5053
CH3	-39.576	-39.7734	-39.777	-39.7792	-39.7792	-39.7792	-39.7792	-39.7792	-39.7794
HCN	-92.9121	-93.3034	-93.3127	-93.3175	-93.3175	-93.3175	-93.3175	-93.3175	-93.3171
SiH4	-291.266	-291.452	-291.456	-291.458	-291.458	-291.458	-291.458	-291.458	-291.458
H2CO	-113.921	-114.373	-114.385	-114.392	-114.392	-114.392	-114.392	-114.392	-114.391
CO2	-187.719	-188.39	-188.411	-188.422	-188.422	-188.422	-188.422	-188.422	-188.42
CH3Cl	-499.155	-499.607	-499.618	-499.629	-499.629	-499.629	-499.629	-499.629	-499.627
C2H2	-76.8535	-77.2111	-77.2186	-77.2224	-77.2224	-77.2224	-77.2224	-77.2224	-77.2228
CH4	-40.2163	-40.4518	-40.456	-40.4586	-40.4586	-40.4586	-40.4586	-40.4586	-40.4585
N2H4	-111.235	-111.741	-111.753	-111.76	-111.76	-111.76	-111.76	-111.76	-111.759
CH3SH	-437.764	-438.204	-438.215	-438.223	-438.223	-438.223	-438.223	-438.223	-438.221
CH3OH	-115.1	-115.593	-115.606	-115.614	-115.614	-115.614	-115.614	-115.614	-115.612
Si2H6	-581.381	-581.722	-581.731	-581.735	-581.735	-581.735	-581.735	-581.735	-581.734
C2H4	-78.0694	-78.4638	-78.4716	-78.4758	-78.4758	-78.4758	-78.4758	-78.4758	-78.4761
C2H6	-79.2653	-79.7007	-79.709	-79.7136	-79.7136	-79.7136	-79.7136	-79.7136	-79.7135
F	-99.4092	-99.653	-99.6642	-99.6705	-99.6705	-99.6705	-99.6705	-99.6705	-99.668
C	-37.6883	-37.7868	-37.7884	-37.7898	-37.7898	-37.7898	-37.7898	-37.7898	-37.7898
H	-0.499948	-0.499948	-0.499953	-0.499953	-0.499953	-0.499953	-0.499953	-0.499953	-0.499983
Cl	-459.483	-459.695	-459.7	-459.709	-459.709	-459.709	-459.709	-459.709	-459.707
N	-54.4002	-54.5254	-54.5284	-54.5303	-54.5303	-54.5303	-54.5302	-54.5302	-54.5305
O	-74.8111	-74.9953	-75.002	-75.0061	-75.0061	-75.0061	-75.0061	-75.0061	-75.0051
P	-340.718	-340.828	-340.83	-340.832	-340.832	-340.832	-340.832	-340.832	-340.832
Si	-288.854	-288.938	-288.939	-288.94	-288.94	-288.94	-288.94	-288.94	-288.94
S	-397.507	-397.668	-397.671	-397.677	-397.677	-397.677	-397.677	-397.677	-397.675
HCOOH	-188.856	-189.568	-189.59	-189.601	-189.601	-189.601	-189.601	-189.601	-189.599
CS2	-832.978	-833.558	-833.575	-833.587	-833.587	-833.587	-833.587	-833.587	-833.583
HNCO	-167.841	-168.489	-168.508	-168.517	-168.517	-168.517	-168.517	-168.517	-168.516
COCl2	-1031.82	-1032.72	-1032.74	-1032.77	-1032.77	-1032.77	-1032.77	-1032.77	-1032.76
SO3	-622.176	-623.179	-623.227	-623.244	-623.244	-623.244	-623.244	-623.244	-623.23
SH	-398.104	-398.306	-398.311	-398.316	-398.316	-398.316	-398.316	-398.316	-398.315
NO2	-204.113	-204.87	-204.892	-204.904	-204.904	-204.904	-204.904	-204.904	-204.901
H2	-1.1335	-1.17389	-1.17428	-1.17471	-1.17471	-1.17471	-1.17471	-1.17471	-1.17459
Atomization energies (kcal/mol)
F2	-30.1575	37.6319	38.4675	38.6522	38.6462	38.6513	38.6529	38.6221	38.5577		0.855777	0.0201676	0.164507	0.158464	0.163633	0.165241	0.134462	0.0700019
Cl2	25.7857	56.6505	59.2707	59.0383	59.0383	59.0381	59.039	59.039	58.6204		2.77692	0.156646	0.389061	0.389103	0.389255	0.388348	0.388388	0.806935
ClF	14.5968	60.6604	62.5502	62.5397	62.5367	62.5392	62.5409	62.5204	62.0716		1.83035	0.0594593	0.0489528	0.0459536	0.0484521	0.0501093	0.0296392	0.419189
ClO	7.96917	61.4499	64.0979	64.2501	64.2566	64.2578	64.2389	64.2523	63.4205		2.93555	0.287521	0.135298	0.128807	0.127641	0.146557	0.133083	0.964871
Si2	30.4825	72.6403	74.289	74.1835	74.1837	74.1828	74.1844	74.1813	74.4633		1.74444	0.095745	0.201288	0.201074	0.201968	0.20037	0.203505	0.0785534
NH	48.7188	82.0526	82.8169	83.2625	83.3058	83.3151	83.3216	83.3271	83.0463		0.765386	0.00105134	0.444583	0.487892	0.49716	0.503603	0.509156	0.228312
CH	57.2528	83.3704	83.89	84.2126	84.2146	84.2158	84.217	84.2187	84.0665		0.524922	0.00537735	0.317212	0.319284	0.320412	0.321656	0.323387	0.17121
S2	47.7094	99.4093	102.976	102.745	102.745	102.745	102.746	102.743	102.273		3.91981	0.352808	0.583956	0.583723	0.584352	0.583187	0.586607	1.05647
OH	69.3921	106.283	107.052	107.451	107.456	107.467	107.441	107.453	107.346		0.712471	0.0566955	0.455249	0.46099	0.471545	0.445445	0.457905	0.350242
HCl	80.428	106.356	107.298	107.364	107.364	107.364	107.364	107.364	107.24		0.909335	0.0324818	0.099117	0.0991098	0.099083	0.0990017	0.098668	0.0255542
P2	36.6423	111.634	115.457	116.207	116.207	116.208	116.208	116.206	115.355		4.15923	0.336052	0.413958	0.413905	0.414431	0.41416	0.41238	0.438905
O2	19.0858	116.571	118.175	118.33	118.343	118.346	118.308	118.333	118.408		1.6427	0.0391392	0.116338	0.129526	0.131855	0.0938794	0.11964	0.194005
SO	49.0968	121.685	125.346	125.262	125.269	125.27	125.251	125.266	124.059		3.52542	0.13566	0.0515837	0.0582232	0.0592455	0.0402573	0.0552436	1.15199
SiH2(3B1)	107.735	132.274	133.336	133.266	133.267	133.264	133.266	133.265	133.422		0.892924	0.16917	0.0987444	0.0997802	0.0966089	0.0988716	0.0978907	0.255004
HF	99.8657	140.93	141.621	141.924	141.921	141.924	141.925	141.91	142.056		0.57425	0.116621	0.419719	0.416744	0.419195	0.420372	0.40537	0.55199
NO	54.0664	149.203	151.752	152.489	152.543	152.555	152.544	152.561	152.023		2.58421	0.0349256	0.70242	0.756233	0.768098	0.756762	0.774587	0.236166
SiH2(1A1)	112.933	152.558	153.729	154.108	154.108	154.108	154.107	154.109	153.847		1.15651	0.0143144	0.392689	0.392549	0.392629	0.392491	0.394477	0.131778
PH2	105.206	152.403	154.01	154.504	154.504	154.504	154.503	154.505	154.158		1.62498	0.0182875	0.475772	0.475747	0.475958	0.474951	0.477138	0.129784
HOCl	85.9682	163.298	165.872	166.198	166.204	166.206	166.187	166.198	165.712		2.46148	0.113221	0.438592	0.445109	0.44636	0.427405	0.439114	0.0473524
CS	103.267	167.818	170.859	171.152	171.154	171.155	171.157	171.158	170.294		3.02866	0.0130559	0.305715	0.307898	0.308791	0.310422	0.312301	0.552053
CN	81.7389	176.321	178.726	179.461	179.51	179.522	179.531	179.538	179.152		2.51162	0.106515	0.628794	0.67823	0.690036	0.69902	0.705914	0.319381
CH2(1A1)	130.074	179.687	180.657	181.211	181.213	181.214	181.215	181.216	181.019		1.00129	0.0313	0.522789	0.524912	0.526044	0.527319	0.52849	0.330933
NH2	116.922	180.632	182.07	182.851	182.898	182.908	182.916	182.92	182.521		1.43904	0.000861756	0.779779	0.826637	0.837095	0.844481	0.849075	0.449956
SH2	132.791	181.655	183.421	183.692	183.692	183.692	183.692	183.692	183.277		1.75191	0.0142375	0.285415	0.285451	0.285322	0.28582	0.285246	0.129542
CH2(3B1)	154.794	189.092	189.883	190.017	190.021	190.022	190.025	190.039	190.208		0.775409	0.0164941	0.14965	0.153633	0.1548	0.157899	0.172203	0.340608
SiO	115.305	188.113	191.558	192.009	192.016	192.017	191.998	192.014	190.902		3.3785	0.0667143	0.518063	0.52473	0.525806	0.506456	0.522204	0.58953
N2	117.373	223.475	226.739	227.909	228.004	228.025	228.04	228.052	227.136		3.37725	0.11328	1.05736	1.15199	1.17319	1.18857	1.20001	0.28381
SiH3	181.708	226.539	228.184	228.405	228.405	228.406	228.409	228.404	228.344		1.49341	0.151306	0.372089	0.372108	0.37364	0.375917	0.371467	0.311337
H2O	159.819	231.278	232.687	233.337	233.344	233.345	233.326	233.335	233.264		1.32314	0.0859286	0.736401	0.742874	0.744261	0.724892	0.734292	0.663364
PH3	172.179	239.305	241.598	242.223	242.223	242.223	242.223	242.224	241.736		2.28151	0.0112245	0.636483	0.636489	0.636633	0.636644	0.637341	0.149064
CO	180.725	256.239	258.636	259.144	259.153	259.155	259.137	259.15	258.888		2.32424	0.0724189	0.580591	0.58926	0.591683	0.573808	0.587008	0.324292
SO2	113.176	248.477	258.516	258.541	258.554	258.557	258.518	258.534	254.435		9.84568	0.193329	0.218369	0.231477	0.233896	0.195119	0.211506	3.88738
H2O2	142.265	266.15	268.613	269.533	269.546	269.549	269.511	269.537	269.256		2.31668	0.14641	1.06668	1.07965	1.08235	1.04461	1.07034	0.78888
HCO	185.813	275.611	278.058	278.582	278.59	278.593	278.575	278.589	278.475		2.37278	0.0745482	0.598269	0.606921	0.609399	0.591552	0.605546	0.4915
NH3	203.252	295.311	297.299	298.322	298.37	298.38	298.388	298.394	297.962		1.98617	0.00177771	1.0248	1.07205	1.0826	1.09035	1.09659	0.664355
CH3	243.339	305.428	306.712	307.199	307.201	307.202	307.203	307.205	307.233		1.31578	0.0321346	0.454728	0.456842	0.45798	0.459288	0.461207	0.488509
HCN	203.044	308.239	311.231	312.146	312.196	312.208	312.217	312.224	311.737		3.00829	0.0165107	0.899117	0.948534	0.960289	0.969316	0.976391	0.489984
SiH4	258.671	322.576	324.739	325.215	325.215	325.216	325.216	325.216	324.936		2.05569	0.107071	0.583868	0.583874	0.584133	0.584797	0.584202	0.304047
H2CO	264.329	370.579	373.291	374.074	374.083	374.085	374.067	374.08	373.838		2.64646	0.0653086	0.848345	0.85697	0.859467	0.841567	0.854114	0.612658
CO2	256.646	384.252	388.39	389.09	389.106	389.109	389.072	389.097	388.789		3.85179	0.285829	0.986137	1.00128	1.00519	0.968158	0.993052	0.684965
CH3Cl	303.378	392.278	394.918	395.361	395.363	395.364	395.365	395.366	395.216		2.51529	0.124455	0.567727	0.569855	0.57095	0.572036	0.573134	0.422447
C2H2	299.283	400.062	402.848	403.444	403.448	403.451	403.453	403.456	403.578		2.79919	0.013611	0.583039	0.587272	0.58956	0.592059	0.594775	0.71655
CH4	331.436	417.427	419.09	419.781	419.783	419.784	419.785	419.788	419.656		1.71374	0.0503838	0.640097	0.642233	0.643292	0.644309	0.647305	0.515223
N2H4	272.65	433.193	437.068	438.782	438.876	438.897	438.913	438.925	438.178		3.84002	0.0345773	1.74873	1.84324	1.86432	1.88018	1.89197	1.14514
CH3SH	357.373	470.407	473.892	474.574	474.576	474.577	474.579	474.579	474.032		3.41813	0.0662018	0.74841	0.750584	0.751456	0.753355	0.753571	0.206333
CH3OH	376.728	509.237	512.222	513.241	513.249	513.252	513.234	513.25	513.059		2.89601	0.0894065	1.10833	1.11692	1.11947	1.10164	1.11738	0.926818
Si2H6	422.159	531.523	535.737	536.476	536.476	536.476	536.476	536.477	536.061		4.01495	0.199853	0.93833	0.938324	0.938284	0.938433	0.939079	0.523231
C2H4	434.836	558.671	561.625	562.482	562.486	562.488	562.491	562.492	562.562		2.99321	0.0389719	0.817417	0.821642	0.823913	0.826225	0.827055	0.897737
C2H6	557.842	707.438	710.68	711.774	711.778	711.78	711.783	711.786	711.572		3.26392	0.0217899	1.07216	1.0764	1.07867	1.08105	1.08436	0.87034
MAE											2.39054	0.0875684	0.559729	0.572255	0.575722	0.571183	0.576077	0.538536
RMS											2.81139	0.123013	0.655865	0.673945	0.678539	0.675394	0.681579	0.781067
MAX											9.84568	0.352808	1.74873	1.84324	1.86432	1.88018	1.89197	3.88738
											Standard	F12	PBE + CABS	PBE + CABS	PBE + CABS	PBE + CABS	PBE + CABS	(aDT,aQZ)
											CCSD(T)
Closed-shell reaction energies (kcal/mol)
CO + H2 → H2CO	0.233189	-5.15959	-5.23541	-5.23908	-5.23904	-5.23911	-5.23907	-5.2382	-5.37496		0.0138036	0.0620173	0.0656864	0.0656436	0.0657173	0.0656712	0.0648014	0.201568
CO + H2O → CO2 + H2	0.0610115	-5.91601	-6.4872	-6.30006	-6.30006	-6.30016	-6.30039	-6.3029	-6.21295		0.512838	0.058354	0.128788	0.128787	0.128684	0.128453	0.125943	0.215893
CH3OH + HCl → CH3Cl + H2O	-6.04076	-7.96355	-8.08512	-8.09331	-8.09333	-8.09328	-8.09292	-8.08801	-8.18118		0.0330819	0.0884953	0.0966832	0.0966993	0.0966546	0.0962897	0.0913763	0.184547
H2O + CO → HCOOH	-1.83119	-8.65682	-9.11481	-8.99973	-8.99969	-8.9998	-9.00036	-9.00338	-9.03347		0.364767	0.09322	0.0218581	0.0218949	0.0217833	0.0212319	0.0182058	0.0118835
CH3OH + H2S → CH3SH + H2O	-7.67284	-10.7942	-10.936	-10.9786	-10.9786	-10.9785	-10.9783	-10.9728	-10.96		0.0933394	0.0484865	0.091069	0.0910875	0.090922	0.0907901	0.0852352	0.0724217
CS2 + 2 H2O → CO2 + 2 H2S	-29.361	-11.9814	-11.4196	-11.2489	-11.2488	-11.2491	-11.2491	-11.253	-11.348		0.686686	0.124869	0.0458898	0.045943	0.045604	0.0456401	0.0417398	0.0532173
C2H6 + H2 → 2 CH4	-21.1929	-18.2353	-18.0806	-18.0964	-18.0965	-18.0963	-18.0959	-18.0984	-18.1638		0.144867	0.00985002	0.00597074	0.00600331	0.00584994	0.0054809	0.00794451	0.0733063
HNCO+ H2O → CO2 + NH3	-23.1348	-20.4832	-20.5278	-20.4888	-20.4888	-20.4888	-20.4887	-20.4913	-20.334		0.0553964	0.0107255	0.0497736	0.0497258	0.0497495	0.049816	0.0472682	0.204515
CH4 + Cl2 → CH3Cl+ HCl	-26.5844	-24.5565	-23.8544	-23.9062	-23.9063	-23.9064	-23.9055	-23.9033	-24.179		1.06603	0.363966	0.415809	0.415836	0.415996	0.415076	0.412885	0.688606
Cl2 + F2 → 2 ClF	-33.5654	-27.0385	-27.3622	-27.3889	-27.389	-27.389	-27.3898	-27.3797	-26.965		0.0279898	0.295732	0.32246	0.322547	0.322526	0.323325	0.313204	0.101444
CO+ Cl2 → COCl2	-13.7244	-27.8852	-27.9378	-27.7311	-27.7311	-27.7313	-27.7311	-27.7291	-28.1713		0.486195	0.538737	0.332109	0.332103	0.332305	0.332084	0.33011	0.772283
CO2 + 3 H2 → CH3OH + H2O	-28.3906	-28.7205	-28.2595	-28.415	-28.4149	-28.4149	-28.4147	-28.4143	-28.8074		0.5579	0.0968887	0.25239	0.252313	0.25234	0.252106	0.251707	0.644821
HCHO+ H2 → CH3OH	-28.5628	-29.4769	-29.5113	-29.476	-29.4759	-29.476	-29.476	-29.479	-29.6454		0.0588655	0.0932255	0.0579156	0.0578825	0.057939	0.0579818	0.0609626	0.227361
CO + 2 H2 → CH3OH	-28.3296	-34.6365	-34.7467	-34.715	-34.715	-34.7151	-34.7151	-34.7172	-35.0204		0.0450619	0.155243	0.123602	0.123526	0.123656	0.123653	0.125764	0.428929
C2H4 + H2 → C2H6	-39.1685	-39.5858	-39.6344	-39.6008	-39.6008	-39.6008	-39.6008	-39.6031	-39.4339		0.0377038	0.0863096	0.0526703	0.0526863	0.0526856	0.0527375	0.0550006	0.114196
SO3 + CO → SO2 + CO2	-41.1286	-47.0673	-43.6348	-43.9819	-43.9819	-43.982	-43.9823	-43.9786	-45.7201		3.62597	0.193453	0.540617	0.540587	0.540716	0.541041	0.537304	2.27875
H2 + Cl2 → 2 HCl	-51.2333	-46.8805	-45.9046	-45.9991	-45.9991	-45.9992	-45.9981	-45.9973	-46.2829		1.26667	0.290737	0.385228	0.385256	0.385354	0.384263	0.383419	0.669028
C2H2 + H2 → C2H4	-51.7158	-49.4287	-49.3581	-49.3466	-49.3466	-49.3466	-49.3464	-49.3443	-49.4087		0.114403	0.0437667	0.0323113	0.0323023	0.0322857	0.0320774	0.0299746	0.0943888
SO2 + H2O2 → SO3 + H2O	-52.3473	-46.074	-50.1935	-49.7687	-49.7687	-49.7687	-49.7676	-49.7667	-48.1904		4.15999	0.0405245	0.465348	0.465343	0.465289	0.466413	0.467313	2.04359
CO+ 3 H2 → CH4 + H2O	-59.0193	-64.9241	-64.882	-64.9012	-64.9011	-64.9011	-64.9006	-64.8991	-65.3054		0.212619	0.170509	0.189704	0.189646	0.189668	0.18913	0.187674	0.593899
HCN+ 3 H2 → CH4 + NH3	-80.1332	-76.9575	-76.8991	-76.8834	-76.8834	-76.8833	-76.8829	-76.8844	-77.153		0.23364	0.175287	0.159579	0.159542	0.159399	0.159077	0.160594	0.429197
H2O2 + H2 → 2 H2O	-93.5369	-87.2253	-87.3411	-87.4505	-87.4505	-87.4506	-87.4496	-87.4424	-87.6975		0.0211781	0.0945748	0.204056	0.204032	0.20411	0.203081	0.195934	0.451049
CO+ H2O2 → CO2 + H2O	-93.4759	-93.1413	-93.8283	-93.7506	-93.7506	-93.7508	-93.75	-93.7453	-93.9105		0.534017	0.152929	0.0752681	0.0752447	0.0754265	0.0746277	0.0699911	0.235156
2 NH3 + 3 Cl2 → N2 + 6 HCl	-116.08	-101.035	-98.113	-98.3346	-98.3348	-98.3352	-98.3319	-98.329	-98.7876		3.46984	0.547992	0.769638	0.769866	0.770254	0.766928	0.763988	1.22258
3 N2H4 → 4 NH3 + N2	-112.43	-105.141	-104.733	-104.853	-104.853	-104.854	-104.852	-104.853	-104.449		0.198142	0.209901	0.0896338	0.0895409	0.0893684	0.0905721	0.0895382	0.494195
H2 + F2 → 2 HF	-146.052	-135.048	-135.355	-135.505	-135.505	-135.505	-135.506	-135.506	-135.979		0.0156946	0.322538	0.472864	0.472956	0.47269	0.473414	0.473973	0.94718
CH4 + 4 H2O2 → CO2 + 6 H2O	-315.067	-289.893	-290.969	-291.201	-291.201	-291.201	-291.198	-291.173	-291.698		0.81017	0.266145	0.497732	0.497694	0.498089	0.494741	0.470119	0.994404
2 NH3 + 3 F2 → N2 + 6 HF	-400.535	-365.537	-366.464	-366.853	-366.853	-366.853	-366.855	-366.856	-367.877		0.283093	0.643395	1.03255	1.03297	1.03227	1.03438	1.03565	2.05704
MAE											0.683213	0.188495	0.249186	0.249202	0.24919	0.248932	0.246344	0.58948
RMS											1.30747	0.250181	0.349531	0.349592	0.349575	0.349363	0.347065	0.853555
MAX											4.15999	0.643395	1.03255	1.03297	1.03227	1.03438	1.03565	2.27875
											Standard	F12	PBE + CABS	PBE + CABS	PBE + CABS	PBE + CABS	PBE + CABS	(aDT,aQZ)
											CCSD(T)
Open-shell reaction energies (kcal/mol)
HCl + H → Cl + H2	-3.40897	-2.82478	-2.12225	-2.32681	-2.32682	-2.32684	-2.32695	-2.3275	-2.33621		0.600916	0.101609	0.10295	0.102957	0.102984	0.103086	0.103637	0.112353
H2O + F2 → 2 HF + O	-70.0696	-12.9506	-12.0876	-11.8587	-11.8523	-11.8506	-11.8708	-11.8621	-12.2908		1.03041	0.167482	0.0614694	0.0678505	0.0695035	0.0493899	0.0580136	0.370615
CH4 + OH → CH3 + H2O	-2.33041	-12.9967	-13.2569	-13.3052	-13.3059	-13.2968	-13.3038	-13.2997	-13.4958		0.212714	0.0474822	0.0957832	0.0964925	0.0874047	0.094426	0.0902891	0.286408
OH + H2 → H2O + H	-6.59014	-15.8146	-16.2152	-16.1959	-16.1966	-16.1875	-16.1942	-16.1909	-16.3431		0.302248	0.0983607	0.0790847	0.0798165	0.0706488	0.0773592	0.0740816	0.226323
CO + OH → CO2 + H	-6.52913	-21.7306	-22.7024	-22.4959	-22.4967	-22.4876	-22.4946	-22.4938	-22.5561		0.815087	0.156715	0.0497033	0.0489703	0.058035	0.0510941	0.0518614	0.0104305
CH3 + Cl2 → CH3Cl +Cl	-34.2531	-30.1991	-28.9349	-29.1238	-29.1238	-29.1239	-29.1228	-29.122	-29.3626		1.57742	0.313235	0.502061	0.502117	0.502224	0.501095	0.500314	0.740873
S + 2 HCl → H2S + Cl2	2.27935	-25.5935	-28.0963	-28.0018	-28.0018	-28.0016	-28.0031	-28.0032	-27.4183		2.71017	0.207372	0.301881	0.301873	0.302099	0.300531	0.300478	0.885369
2 NO + O2 → 2 NO2	13.3007	-28.7912	-30.1185	-30.1053	-30.1051	-30.1055	-30.1052	-30.1074	-30.0908		0.901586	0.425736	0.412516	0.412388	0.412747	0.412501	0.414609	0.398086
N + O2 → NO + O	-34.9805	-32.6315	-33.5773	-34.1591	-34.1997	-34.2093	-34.2359	-34.228	-33.6152		0.941517	0.00421362	0.586083	0.626707	0.636243	0.662882	0.654947	0.0421611
4 HCl+ O2 → 2 H2O + 2 Cl2	-30.412	-33.8627	-36.5506	-36.9647	-36.9644	-36.9646	-36.966	-36.9603	-36.4039		2.92008	0.232222	0.181874	0.181576	0.181826	0.183202	0.177495	0.378931
NO+ H2O2 → NO2 + H2O	-20.4472	-37.809	-38.2204	-38.0218	-38.0218	-38.0218	-38.0211	-38.0187	-38.2581		0.278601	0.132817	0.065851	0.0658183	0.0657826	0.0665329	0.0689283	0.170529
2 NO → N2 + O2	-28.3257	-41.6404	-41.4093	-41.2607	-41.2609	-41.2607	-41.2608	-41.2624	-41.4974		0.148478	0.0825679	0.231148	0.230953	0.231154	0.231075	0.229529	0.00548274
2 H2O2 → 2 H2O + O2	-54.1951	-46.8269	-46.3224	-45.9383	-45.9385	-45.9382	-45.9369	-45.93	-46.4255		0.344385	0.160102	0.544218	0.544025	0.544313	0.545567	0.552465	0.0570281
Cl2 + H → HCl + Cl	-54.6423	-49.7053	-48.0268	-48.3259	-48.3259	-48.326	-48.325	-48.3248	-48.6191		1.86759	0.189127	0.488178	0.488213	0.488338	0.487349	0.487056	0.781381
2 SO2 + O2 → 2 SO3	-50.4995	-45.3212	-54.0646	-53.5991	-53.5989	-53.5993	-53.5983	-53.6034	-49.9554		8.66436	0.0790529	0.386479	0.38666	0.386266	0.38726	0.38216	4.03015
Cl + OH → HOCl	-16.5761	-57.0149	-58.8205	-58.7473	-58.748	-58.7387	-58.7459	-58.7451	-58.3663		1.74901	0.0565256	0.0166566	0.0158808	0.0251852	0.0180396	0.0187909	0.397595
H2S + F2 → S + 2 HF	-97.0979	-62.574	-61.354	-61.5043	-61.5044	-61.5042	-61.5045	-61.5058	-62.2783		1.45919	0.239173	0.389517	0.389573	0.389436	0.389682	0.391032	1.16352
2 NH2 → N2H4	-38.8054	-71.9284	-72.9267	-73.0795	-73.0803	-73.0805	-73.0816	-73.0842	-73.1356		0.96193	0.0363008	0.189174	0.189961	0.190127	0.191214	0.193824	0.245228
NO + N → O + N2	-63.3062	-74.2719	-74.9866	-75.4199	-75.4607	-75.47	-75.4967	-75.4903	-75.1126		0.79304	0.0783543	0.354935	0.395754	0.40509	0.431807	0.425418	0.0476438
O + 2 HCl → H2O + Cl2	-24.7489	-75.2169	-77.3626	-77.6474	-77.6539	-77.6552	-77.6369	-77.6469	-77.4059		2.28139	0.135681	0.149106	0.155551	0.15684	0.138541	0.148568	0.0924632
2 SiH3 → Si2H6	-58.7422	-78.4436	-79.369	-79.6659	-79.6659	-79.6628	-79.6584	-79.6679	-79.3723		1.02812	0.102759	0.194153	0.194108	0.191004	0.186599	0.196145	0.0994439
CH3 + SH → CH3SH	-53.0956	-78.4798	-79.7417	-79.7467	-79.7467	-79.7467	-79.7467	-79.7463	-79.3798		1.14732	0.114622	0.119607	0.119594	0.119598	0.119644	0.119219	0.247254
SO2 + O → SO3	-34.7927	-80.9462	-86.1197	-85.9646	-85.9711	-85.9725	-85.953	-85.9684	-84.1816		5.15353	0.0199569	0.135071	0.128567	0.127206	0.14669	0.13126	1.91807
CS + O → CO + S	-77.4577	-88.4215	-87.7764	-87.9919	-87.9984	-88	-87.9805	-87.9918	-88.5934		0.704419	0.059363	0.274877	0.281362	0.282892	0.263386	0.274707	0.876345
CH3 + Cl → CH3Cl	-60.0389	-86.8496	-88.2057	-88.1621	-88.1621	-88.1621	-88.1618	-88.161	-87.983		1.19951	0.15659	0.112999	0.113014	0.11297	0.112748	0.111926	0.0660622
CH3OH + O → HCHO + H2O	-47.4195	-92.6205	-93.7559	-94.1705	-94.177	-94.1784	-94.1589	-94.1651	-94.0433		1.07358	0.0618307	0.476418	0.482924	0.484255	0.464822	0.471024	0.349204
CH3 + OH → CH3OH	-63.9972	-97.5254	-98.458	-98.5915	-98.5922	-98.5831	-98.59	-98.5914	-98.4812		0.867757	0.0648456	0.198351	0.199088	0.189948	0.196903	0.198268	0.0880663
NH + H → NH2	-68.2036	-98.5797	-99.2536	-99.5886	-99.5921	-99.5933	-99.5943	-99.5933	-99.475		0.673659	0.000189582	0.335196	0.338745	0.339935	0.340878	0.339918	0.221644
Si + 2 H2 → SiH4	-90.9971	-104.215	-105.899	-105.833	-105.833	-105.834	-105.834	-105.833	-105.784		1.43885	0.245326	0.179734	0.17974	0.179998	0.180621	0.179593	0.13045
CS + S → CS2	-69.9613	-105.207	-107.579	-107.398	-107.399	-107.398	-107.399	-107.398	-107.172		2.36738	0.00452187	0.175661	0.175522	0.175873	0.174767	0.1756	0.402012
NH2 + H → NH3	-86.3296	-114.679	-115.229	-115.471	-115.472	-115.472	-115.472	-115.474	-115.441		0.547121	0.00263946	0.245023	0.245408	0.245503	0.245866	0.24752	0.214398
2 H2 + O2 → 2 H2O	-132.879	-127.624	-128.36	-128.963	-128.963	-128.963	-128.962	-128.955	-128.97		0.386741	0.349252	0.95233	0.952088	0.952533	0.951729	0.944333	0.959125
CO2 + C → 2 CO	-104.803	-128.226	-128.881	-129.197	-129.199	-129.2	-129.202	-129.203	-128.986		0.796679	0.140991	0.175046	0.17724	0.178172	0.179457	0.180964	0.0363808
CO + O → CO2	-75.9213	-128.013	-129.754	-129.947	-129.953	-129.955	-129.935	-129.947	-129.902		1.52756	0.21341	0.405546	0.41202	0.41351	0.394351	0.406044	0.360673
C + H2O → CO + H2	-104.742	-134.142	-135.368	-135.497	-135.5	-135.501	-135.502	-135.506	-135.199		1.30952	0.0826373	0.0462576	0.0484528	0.0494887	0.0510036	0.0550208	0.252273
N2H4 + O2 → N2 + 2 H2O	-145.275	-136.266	-136.87	-137.472	-137.472	-137.473	-137.471	-137.464	-137.078		0.540812	0.0631392	0.665088	0.664973	0.66554	0.664297	0.656974	0.271392
2 NH → N2 + H2	-103.772	-168.55	-170.525	-171.075	-171.083	-171.086	-171.088	-171.089	-170.619		2.1549	0.180305	0.370257	0.378269	0.380936	0.383451	0.383997	0.0860161
C + S2 → CS2	-125.519	-173.615	-175.461	-175.805	-175.807	-175.808	-175.81	-175.814	-175.194		1.47622	0.370386	0.71401	0.716098	0.71727	0.718841	0.723308	0.102407
2 CO+ 2 NO → N2 + 2 CO2	-161.082	-181.096	-182.743	-182.824	-182.824	-182.824	-182.824	-182.823	-182.893		1.26394	0.383392	0.463606	0.463561	0.464012	0.463747	0.462918	0.532823
CH4 + 2 O2 → CO2 + 2 H2O	-206.677	-196.239	-198.325	-199.324	-199.324	-199.325	-199.324	-199.313	-198.847		1.49894	0.586348	1.58617	1.58574	1.58671	1.58587	1.57505	1.10846
4 NH3 + 5 O2 → 4 NO + 6H2O	-266.744	-220.377	-223.059	-225.042	-225.041	-225.043	-225.04	-225.014	-223.792		2.11753	0.564454	2.54719	2.54637	2.54829	2.54561	2.51952	1.2974
2 NH3 + 2 NO + O → 2 N2 + 3 H2O	-199.566	-251.755	-253.435	-254.207	-254.214	-254.216	-254.196	-254.198	-254.095		1.58316	0.0975217	0.869469	0.87604	0.877767	0.857597	0.860522	0.75667
C + O2 → CO2	-237.56	-267.681	-270.215	-270.76	-270.762	-270.764	-270.765	-270.764	-270.381		2.2091	0.324968	0.869799	0.871754	0.873338	0.874279	0.873411	0.49096
CS2 + 3 O2 → CO2 + 2 SO2	-252.512	-258.469	-272.46	-272.632	-272.631	-272.633	-272.629	-272.609	-264.97		13.219	0.772327	0.943809	0.943282	0.944503	0.941103	0.920441	6.71774
CH4 + 4 NO → 2 N2 + CO2 + 2 H2O	-263.329	-279.52	-281.143	-281.846	-281.846	-281.847	-281.846	-281.838	-281.842		1.20198	0.421213	1.12387	1.12384	1.12441	1.12372	1.11599	1.11943
CH4 + NH3 + 3 O → HCN + 3 H2O	-147.814	-289.335	-292.902	-294.056	-294.075	-294.08	-294.022	-294.048	-293.913		3.2778	0.289881	1.44342	1.46288	1.46718	1.40934	1.43537	1.3005
2 C + H2 → C2H2	-215.446	-290.882	-293.428	-293.753	-293.757	-293.76	-293.762	-293.765	-294.002		2.49077	0.0555166	0.380971	0.385205	0.387493	0.389972	0.392471	0.629751
4 NH3 + 3 O2 → 2 N2 + 6 H2O	-323.395	-303.658	-305.878	-307.563	-307.563	-307.564	-307.562	-307.539	-306.787		1.82058	0.399318	2.0849	2.08446	2.08599	2.08346	2.06046	1.30837
MAE											1.7841	0.188997	0.484948	0.488198	0.489012	0.486946	0.486156	0.674706
RMS											2.80743	0.252605	0.711725	0.714277	0.715265	0.712077	0.708515	1.29671
MAX											13.219	0.772327	2.54719	2.54637	2.54829	2.54561	2.51952	6.71774
											Standard	F12	PBE + CABS	PBE + CABS	PBE + CABS	PBE + CABS	PBE + CABS	(aDT,aQZ)
											CCSD(T)

## Sheet: aug-cc-pV5Z
	HF energy (a.u.)	MP2 correlation energy (a.u.)	CCSD correlation energy (a.u.)	(T) correction (a.u.)	CCSD(T) correlation energy (a.u.)
F2	-198.774	-0.591472	-0.587616	-0.0220611	-0.609677
Cl2	-919.01	-0.436751	-0.462018	-0.0230012	-0.485019
ClF	-558.919	-0.510435	-0.520526	-0.0214135	-0.541939
ClO	-534.31	-0.447661	-0.47052	-0.021876	-0.492396
Si2	-577.758	-0.204522	-0.219518	-0.0179771	-0.237495
NH	-54.9785	-0.161216	-0.176091	-0.00490146	-0.180992
CH	-38.2799	-0.117013	-0.137736	-0.00397298	-0.141709
S2	-795.092	-0.381434	-0.389067	-0.0249936	-0.414061
OH	-75.4228	-0.23183	-0.241058	-0.00678012	-0.247838
HCl	-460.113	-0.232215	-0.248637	-0.0102856	-0.258923
P2	-681.497	-0.31233	-0.319855	-0.0251781	-0.345033
O2	-149.655	-0.539909	-0.508934	-0.0245948	-0.533529
SO	-472.4	-0.453821	-0.445965	-0.0244305	-0.470395
SiH2(3B1)	-290.027	-0.100795	-0.120307	-0.00375719	-0.124064
HF	-100.07	-0.310223	-0.307794	-0.0086233	-0.316417
NO	-129.299	-0.455934	-0.447003	-0.0223084	-0.469312
SiH2(1A1)	-290.035	-0.12043	-0.143929	-0.00432064	-0.148249
PH2	-341.887	-0.159207	-0.180641	-0.00689668	-0.187538
HOCl	-534.934	-0.496741	-0.507659	-0.0226901	-0.530349
CS	-435.362	-0.336418	-0.344916	-0.0241493	-0.369065
CN	-92.2198	-0.35916	-0.356622	-0.0230277	-0.37965
CH2(1A1)	-38.896	-0.152361	-0.173942	-0.00556128	-0.179503
NH2	-55.5872	-0.21039	-0.222942	-0.00698652	-0.229929
SH2	-398.72	-0.214184	-0.233557	-0.00989712	-0.243455
CH2(3B1)	-38.9354	-0.134759	-0.150802	-0.00410529	-0.154907
SiO	-363.852	-0.37659	-0.369948	-0.0207428	-0.390691
N2	-108.989	-0.415165	-0.404663	-0.0215715	-0.426234
SiH3	-290.645	-0.129587	-0.152513	-0.0041325	-0.156645
H2O	-76.067	-0.293237	-0.293728	-0.00969465	-0.303423
PH3	-342.494	-0.187906	-0.211622	-0.00794427	-0.219566
CO	-112.789	-0.394897	-0.390732	-0.0195485	-0.410281
SO2	-547.319	-0.741677	-0.72046	-0.0405183	-0.760978
H2O2	-150.851	-0.555656	-0.553781	-0.0224257	-0.576207
HCO	-113.297	-0.415263	-0.413045	-0.0200224	-0.433068
NH3	-56.2249	-0.258957	-0.266356	-0.00916286	-0.275519
CH3	-39.5766	-0.177777	-0.194044	-0.0055663	-0.199611
HCN	-92.9132	-0.380412	-0.37647	-0.020448	-0.396918
SiH4	-291.268	-0.157228	-0.182845	-0.00442893	-0.187274
H2CO	-113.922	-0.438032	-0.440216	-0.0192753	-0.459491
CO2	-187.722	-0.670488	-0.649854	-0.033084	-0.682938
CH3Cl	-499.157	-0.418244	-0.441456	-0.0188138	-0.46027
C2H2	-76.8544	-0.33876	-0.343642	-0.0184428	-0.362085
CH4	-40.217	-0.214889	-0.230843	-0.00713211	-0.237975
N2H4	-111.236	-0.485035	-0.494029	-0.0193364	-0.513365
CH3SH	-437.766	-0.402776	-0.428139	-0.018549	-0.446688
CH3OH	-115.101	-0.47391	-0.483976	-0.017543	-0.501519
Si2H6	-581.384	-0.291887	-0.334538	-0.0108284	-0.345367
C2H4	-78.0705	-0.365083	-0.382139	-0.0168001	-0.398939
C2H6	-79.2665	-0.401642	-0.425003	-0.0151822	-0.440185
F	-99.4112	-0.237294	-0.245294	-0.00522787	-0.250522
C	-37.6886	-0.0795157	-0.0970944	-0.00259601	-0.0996904
H	-0.499995	0	0	0	0
Cl	-459.485	-0.19049	-0.209162	-0.00799557	-0.217157
N	-54.4009	-0.110736	-0.12419	-0.0030698	-0.127259
O	-74.8123	-0.171387	-0.184325	-0.00414324	-0.188468
P	-340.719	-0.0922951	-0.106768	-0.0048028	-0.11157
Si	-288.855	-0.0664047	-0.0814691	-0.00315542	-0.0846245
S	-397.508	-0.140506	-0.158377	-0.00641424	-0.164792
HCOOH	-188.859	-0.701106	-0.694049	-0.0307748	-0.724824
CS2	-832.981	-0.550939	-0.551248	-0.0400946	-0.591343
HNCO	-167.843	-0.640479	-0.626214	-0.0330498	-0.659264
COCl2	-1031.82	-0.862765	-0.871294	-0.0464452	-0.917739
SO3	-622.19	-1.00478	-0.97341	-0.0515887	-1.025
SH	-398.105	-0.178449	-0.197859	-0.00809917	-0.205958
NO2	-204.116	-0.762207	-0.72725	-0.0426945	-0.769945
H2	-1.13364	-0.033728	-0.0406185	0	-0.0406185

## Sheet: aug-cc-pV6Z
	HF energy (a.u.)	MP2 correlation energy (a.u.)	CCSD correlation energy (a.u.)	(T) correction (a.u.)	CCSD(T) correlation energy (a.u.)
F2	-198.775	-0.599146	-0.593111	-0.022323	-0.615434
Cl2	-919.012	-0.443767	-0.466526	-0.023466	-0.489992
ClF	-558.921	-0.517707	-0.525503	-0.0217502	-0.547253
ClO	-534.312	-0.45392	-0.474668	-0.0222144	-0.496882
Si2	-577.76	-0.206802	-0.220495	-0.0181463	-0.238641
NH	-54.9786	-0.162881	-0.17706	-0.00495223	-0.182012
CH	-38.28	-0.118178	-0.138304	-0.00400754	-0.142311
S2	-795.094	-0.387306	-0.392483	-0.0253963	-0.417879
OH	-75.423	-0.234611	-0.24288	-0.00686025	-0.24974
HCl	-460.114	-0.235656	-0.250806	-0.0104886	-0.261295
P2	-681.499	-0.316387	-0.321961	-0.0254445	-0.347405
O2	-149.655	-0.545421	-0.512606	-0.0248355	-0.537442
SO	-472.401	-0.459347	-0.449458	-0.0247244	-0.474183
SiH2(3B1)	-290.028	-0.101769	-0.12075	-0.00379458	-0.124545
HF	-100.071	-0.314175	-0.31061	-0.00873526	-0.319346
NO	-129.3	-0.460733	-0.450124	-0.0225063	-0.472631
SiH2(1A1)	-290.036	-0.121668	-0.144439	-0.00435975	-0.148799
PH2	-341.888	-0.161029	-0.181542	-0.00697788	-0.18852
HOCl	-534.935	-0.503134	-0.511808	-0.0230152	-0.534823
CS	-435.363	-0.340623	-0.347289	-0.0243954	-0.371684
CN	-92.22	-0.36238	-0.358484	-0.0231884	-0.381673
CH2(1A1)	-38.8961	-0.153765	-0.174648	-0.0056036	-0.180252
NH2	-55.5873	-0.212384	-0.224111	-0.00704796	-0.231159
SH2	-398.721	-0.217093	-0.235187	-0.0100465	-0.245234
CH2(3B1)	-38.9355	-0.135942	-0.151433	-0.00414136	-0.155575
SiO	-363.854	-0.380774	-0.372499	-0.020908	-0.393407
N2	-108.989	-0.419148	-0.407135	-0.0217431	-0.428878
SiH3	-290.646	-0.130819	-0.15306	-0.00416827	-0.157228
H2O	-76.0671	-0.296292	-0.29572	-0.00979073	-0.305511
PH3	-342.495	-0.189918	-0.212623	-0.00802688	-0.220649
CO	-112.789	-0.399125	-0.393435	-0.0197142	-0.41315
SO2	-547.322	-0.750677	-0.726345	-0.0409167	-0.767262
H2O2	-150.851	-0.561588	-0.557676	-0.0226399	-0.580316
HCO	-113.297	-0.419543	-0.415764	-0.0201918	-0.435955
NH3	-56.225	-0.261205	-0.267682	-0.00923424	-0.276917
CH3	-39.5766	-0.179271	-0.194838	-0.00560987	-0.200447
HCN	-92.9133	-0.383882	-0.378509	-0.0205952	-0.399105
SiH4	-291.269	-0.158691	-0.18349	-0.00446283	-0.187953
H2CO	-113.922	-0.4425	-0.443032	-0.0194392	-0.462471
CO2	-187.723	-0.677773	-0.654654	-0.0333574	-0.688011
CH3Cl	-499.158	-0.423245	-0.444489	-0.0190809	-0.46357
C2H2	-76.8546	-0.341733	-0.345283	-0.0185662	-0.363849
CH4	-40.2171	-0.216606	-0.231762	-0.00718276	-0.238945
N2H4	-111.237	-0.489407	-0.496657	-0.0194884	-0.516145
CH3SH	-437.768	-0.407272	-0.430653	-0.0187594	-0.449412
CH3OH	-115.102	-0.478563	-0.48687	-0.0176974	-0.504568
Si2H6	-581.386	-0.2948	-0.335859	-0.0109159	-0.346774
C2H4	-78.0706	-0.368186	-0.383849	-0.0169144	-0.400763
C2H6	-79.2667	-0.40493	-0.426803	-0.0152883	-0.442091
F	-99.4114	-0.240942	-0.247932	-0.00531606	-0.253248
C	-37.6887	-0.0803941	-0.0975047	-0.00262495	-0.10013
H	-0.499999	0	0	0	0
Cl	-459.485	-0.193723	-0.211193	-0.00818086	-0.219374
N	-54.4009	-0.111995	-0.124923	-0.00311113	-0.128034
O	-74.8124	-0.173813	-0.185934	-0.00420613	-0.19014
P	-340.719	-0.0934894	-0.107344	-0.00488468	-0.112229
Si	-288.855	-0.0672319	-0.0817838	-0.00320017	-0.0849839
S	-397.508	-0.142932	-0.159716	-0.00654786	-0.166264
HCOOH	-188.859	-0.708552	-0.698894	-0.0310418	-0.729935
CS2	-832.984	-0.558123	-0.555375	-0.0405286	-0.595904
HNCO	-167.844	-0.646944	-0.630316	-0.033298	-0.663614
COCl2	-1031.82	-0.873841	-0.878404	-0.0470561	-0.92546
SO3	-622.194	-1.01704	-0.981577	-0.0521108	-1.03369
SH	-398.106	-0.181178	-0.199382	-0.00824259	-0.207624
NO2	-204.117	-0.769977	-0.732382	-0.0430168	-0.775399
H2	-1.13365	-0.0339415	-0.0407064	0	-0.0407064

## Sheet: aug-cc-pV(5,6)Z
627.509	HF energy (a.u.)	MP2 energy (a.u.)	CCSD energy (a.u.)	(T) correction (a.u.)	CCSD(T) energy (a.u.)
F2	-198.775	-199.384	-199.375	-0.0226827	-199.398
Cl2	-919.012	-919.466	-919.485	-0.0241046	-919.509
ClF	-558.921	-559.448	-559.453	-0.0222128	-559.475
ClO	-534.312	-534.774	-534.792	-0.0226792	-534.815
Si2	-577.76	-577.97	-577.982	-0.0183788	-578
NH	-54.9786	-55.1438	-55.157	-0.00502197	-55.162
CH	-38.28	-38.3998	-38.4191	-0.004055	-38.4231
S2	-795.094	-795.489	-795.491	-0.0259496	-795.517
OH	-75.423	-75.6614	-75.6684	-0.00697031	-75.6753
HCl	-460.114	-460.354	-460.367	-0.0107674	-460.378
P2	-681.499	-681.821	-681.824	-0.0258104	-681.85
O2	-149.655	-150.208	-150.173	-0.0251661	-150.198
SO	-472.401	-472.868	-472.856	-0.0251281	-472.881
SiH2(3B1)	-290.028	-290.131	-290.149	-0.00384595	-290.153
HF	-100.071	-100.39	-100.385	-0.00888905	-100.394
NO	-129.3	-129.767	-129.754	-0.0227781	-129.777
SiH2(1A1)	-290.036	-290.159	-290.181	-0.00441348	-290.186
PH2	-341.888	-342.052	-342.071	-0.0070894	-342.078
HOCl	-534.935	-535.447	-535.453	-0.0234618	-535.476
CS	-435.363	-435.709	-435.713	-0.0247335	-435.738
CN	-92.22	-92.5868	-92.581	-0.0234092	-92.6044
CH2(1A1)	-38.8961	-39.0518	-39.0717	-0.00566173	-39.0774
NH2	-55.5873	-55.8024	-55.813	-0.00713237	-55.8202
SH2	-398.721	-398.942	-398.958	-0.0102518	-398.969
CH2(3B1)	-38.9355	-39.0731	-39.0878	-0.00419092	-39.092
SiO	-363.854	-364.24	-364.23	-0.021135	-364.251
N2	-108.989	-109.414	-109.4	-0.0219789	-109.422
SiH3	-290.646	-290.779	-290.8	-0.00421739	-290.804
H2O	-76.0671	-76.3676	-76.3656	-0.00992271	-76.3755
PH3	-342.495	-342.688	-342.709	-0.00814037	-342.718
CO	-112.789	-113.194	-113.186	-0.0199419	-113.206
SO2	-547.322	-548.085	-548.056	-0.0414638	-548.098
H2O2	-150.851	-151.421	-151.415	-0.022934	-151.437
HCO	-113.297	-113.723	-113.717	-0.0204245	-113.737
NH3	-56.225	-56.4893	-56.4945	-0.00933228	-56.5038
CH3	-39.5766	-39.758	-39.7726	-0.00566971	-39.7782
HCN	-92.9133	-93.302	-93.2946	-0.0207973	-93.3154
SiH4	-291.269	-291.43	-291.454	-0.0045094	-291.458
H2CO	-113.922	-114.371	-114.369	-0.0196644	-114.389
CO2	-187.723	-188.41	-188.384	-0.0337329	-188.418
CH3Cl	-499.158	-499.588	-499.606	-0.0194478	-499.626
C2H2	-76.8546	-77.2004	-77.2021	-0.0187357	-77.2208
CH4	-40.2171	-40.436	-40.4501	-0.00725233	-40.4574
N2H4	-111.237	-111.732	-111.737	-0.0196972	-111.756
CH3SH	-437.768	-438.181	-438.202	-0.0190485	-438.221
CH3OH	-115.102	-115.587	-115.592	-0.0179094	-115.61
Si2H6	-581.386	-581.685	-581.724	-0.011036	-581.735
C2H4	-78.0706	-78.4431	-78.4568	-0.0170715	-78.4739
C2H6	-79.2667	-79.6761	-79.696	-0.0154342	-79.7114
F	-99.4114	-99.6573	-99.6629	-0.0054372	-99.6684
C	-37.6887	-37.7703	-37.7868	-0.0026647	-37.7894
H	-0.499999	-0.499999	-0.499999	0	-0.499999
Cl	-459.485	-459.683	-459.699	-0.00843537	-459.707
N	-54.4009	-54.5146	-54.5269	-0.0031679	-54.53
O	-74.8124	-74.9895	-75.0005	-0.00429252	-75.0048
P	-340.719	-340.815	-340.828	-0.00499717	-340.833
Si	-288.855	-288.924	-288.937	-0.00326164	-288.941
S	-397.508	-397.654	-397.67	-0.00673141	-397.676
HCOOH	-188.859	-189.578	-189.565	-0.0314087	-189.596
CS2	-832.984	-833.552	-833.545	-0.0411248	-833.586
HNCO	-167.844	-168.499	-168.479	-0.0336388	-168.513
COCl2	-1031.82	-1032.71	-1032.71	-0.0478952	-1032.76
SO3	-622.194	-623.228	-623.187	-0.0528278	-623.24
SH	-398.106	-398.291	-398.307	-0.00843959	-398.316
NO2	-204.117	-204.897	-204.856	-0.0434594	-204.899
H2	-1.13365	-1.16789	-1.17448	0	-1.17448
Atomization energies (kcal/mol)
F2	-30.1322	43.7774	31.0779	7.40984	38.4877
Cl2	26.8062	62.6233	54.888	4.53933	59.4274
ClF	15.3398	67.7878	57.2572	5.2336	62.4908
ClO	9.04585	63.7721	58.1409	6.24456	64.3854
Si2	30.9228	76.8557	66.9453	7.43943	74.3848
NH	48.7343	81.0167	81.6545	1.16345	82.8179
CH	57.2855	81.2426	83.0229	0.872424	83.8953
S2	49.0161	113.552	95.4936	7.83555	103.329
OH	69.3964	107.854	105.315	1.68034	106.995
HCl	80.8255	107.318	105.802	1.46336	107.265
P2	37.7341	120.376	105.869	9.92475	115.793
O2	19.1021	143.79	107.809	10.4048	118.214
SO	50.748	140.813	116.36	8.85047	125.211
SiH2(3B1)	108.237	130.035	132.8	0.366664	133.167
HF	99.8537	146.071	139.338	2.16607	141.504
NO	54.1121	164.841	142.175	9.61196	151.787
SiH2(1A1)	113.507	148.02	152.992	0.72279	153.715
PH2	105.876	148.798	152.715	1.3129	154.028
HOCl	86.6219	172.346	159.024	6.73564	165.759
CS	104.165	178.546	161.222	9.62437	170.846
CN	81.8071	189.411	167.803	11.0295	178.832
CH2(1A1)	130.144	176.638	178.807	1.88067	180.688
NH2	116.967	180.597	179.584	2.48774	182.071
SH2	133.587	180.54	181.197	2.20908	183.406
CH2(3B1)	154.878	189.997	188.909	0.957717	189.867
SiO	116.677	205.162	182.969	8.52212	191.491
N2	117.469	241.197	217.036	9.81617	226.852
SiH3	182.506	222.757	227.433	0.599744	228.033
H2O	159.846	237.245	229.068	3.533	232.601
PH3	173.186	234.4	239.614	1.97239	241.587
CO	180.801	272.535	250.415	8.14801	258.563
SO2	118.554	283.268	241.915	16.4077	258.323
H2O2	142.282	277.478	259.463	9.00409	268.467
HCO	185.895	290.485	269.533	8.45085	277.983
NH3	203.335	297.82	293.429	3.86821	297.298
CH3	243.451	306.028	304.858	1.88567	306.744
HCN	203.142	324.455	301.857	9.39049	311.247
SiH4	259.742	317.682	323.849	0.782984	324.632
H2CO	264.419	383.578	365.252	7.97385	373.226
CO2	256.72	414.783	373.996	14.1084	388.104
CH3Cl	303.835	398.182	389.555	5.23828	394.793
C2H2	299.444	414.037	394.449	8.4126	402.861
CH4	331.575	417.772	416.262	2.87878	419.14
N2H4	272.772	440.923	428.649	8.38439	437.033
CH3SH	358.278	474.732	467.768	6.05699	473.825
CH3OH	376.85	518.798	505.26	6.87259	512.133
Si2H6	423.996	525.693	532.706	2.83178	535.537
C2H4	435.031	566.336	554.296	7.36828	561.664
C2H6	558.064	712.586	704.361	6.34084	710.701
Closed-shell reaction energies (kcal/mol)
CO + H2 → H2CO	0.251919	-5.69018	-5.34755	0.174157	-5.1734
CO + H2O → CO2 + H2	0.0569945	-10.3551	-4.00149	-2.42736	-6.42885
CH3OH + HCl → CH3Cl + H2O	-6.00497	-9.31111	-7.5613	-0.435326	-7.99663
H2O + CO → HCOOH	-1.81365	-10.1963	-8.05268	-0.968912	-9.02159
CH3OH + H2S → CH3SH + H2O	-7.68649	-12.639	-10.3792	-0.508317	-10.8875
CS2 + 2 H2O → CO2 + 2 H2S	-29.2375	-4.75825	-15.5202	4.22549	-11.2947
C2H6 + H2 → 2 CH4	-21.2164	-17.6054	-18.6737	0.58328	-18.0904
HNCO+ H2O → CO2 + NH3	-23.145	-20.484	-20.85	0.311475	-20.5385
CH4 + Cl2 → CH3Cl+ HCl	-26.2788	-25.105	-24.2069	0.716468	-23.4904
Cl2 + F2 → 2 ClF	-34.0057	-29.1749	-28.5484	1.48198	-27.0664
CO+ Cl2 → COCl2	-13.4987	-32.7761	-24.9839	-2.41509	-27.399
CO2 + 3 H2 → CH3OH + H2O	-28.3665	-25.2031	-31.8654	3.70278	-28.1626
HCHO+ H2 → CH3OH	-28.5614	-29.868	-30.5193	1.10126	-29.418
CO + 2 H2 → CH3OH	-28.3095	-35.5582	-35.8669	1.27542	-34.5914
C2H4 + H2 → C2H6	-39.1637	-40.8977	-40.5755	1.02744	-39.5481
SO3 + CO → SO2 + CO2	-38.3221	-45.8587	-41.9184	-1.52289	-43.4413
H2 + Cl2 → 2 HCl	-50.9753	-46.6606	-47.2264	1.6126	-45.6138
C2H2 + H2 → C2H4	-51.7179	-46.9465	-50.3586	1.04432	-49.3143
SO2 + H2O2 → SO3 + H2O	-55.1609	-56.1569	-51.2676	1.03363	-50.234
CO+ 3 H2 → CH4 + H2O	-59.011	-66.4249	-66.4477	1.73623	-64.7115
HCN+ 3 H2 → CH4 + NH3	-80.1595	-75.0799	-79.3674	2.6435	-76.7239
H2O2 + H2 → 2 H2O	-93.5399	-91.6605	-89.1846	1.9381	-87.2465
CO+ H2O2 → CO2 + H2O	-93.4829	-102.016	-93.1861	-0.489261	-93.6753
2 NH3 + 3 Cl2 → N2 + 6 HCl	-115.334	-101.596	-100.323	2.75806	-97.565
3 N2H4 → 4 NH3 + N2	-112.494	-109.706	-104.807	-0.135835	-104.943
H2 + F2 → 2 HF	-145.97	-143.012	-138.11	3.0777	-135.032
CH4 + 4 H2O2 → CO2 + 6 H2O	-315.092	-310.572	-294.292	3.58881	-290.703
2 NH3 + 3 F2 → N2 + 6 HF	-400.318	-390.649	-372.974	7.15335	-365.82
Open-shell reaction energies (kcal/mol)
HCl + H → Cl + H2	-3.04407	1.96584	-3.68722	1.46336	-2.22386
H2O + F2 → 2 HF + O	-69.9939	-11.1186	-18.5308	6.61069	-11.9201
CH4 + OH → CH3 + H2O	-2.32516	-17.6475	-12.3498	-0.859551	-13.2094
OH + H2 → H2O + H	-6.57962	-24.0388	-14.2641	-1.85266	-16.1168
CO + OH → CO2 + H	-6.52262	-34.3938	-18.2656	-4.28002	-22.5456
CH3 + Cl2 → CH3Cl +Cl	-33.5773	-29.5304	-29.8084	1.18672	-28.6217
S + 2 HCl → H2S + Cl2	1.25762	-28.5275	-24.482	-3.82168	-28.3037
2 NO + O2 → 2 NO2	13.3462	-32.8765	-19.5292	-10.1635	-29.6927
N + O2 → NO + O	-35.01	-21.0507	-34.3659	0.792823	-33.573
4 HCl+ O2 → 2 H2O + 2 Cl2	-30.8993	-26.675	-36.8964	0.113582	-36.7828
NO+ H2O2 → NO2 + H2O	-20.4419	-48.1007	-33.2746	-4.81306	-38.0876
2 NO → N2 + O2	-28.3473	-55.3058	-40.4949	-0.99703	-41.4919
2 H2O2 → 2 H2O + O2	-54.23	-63.3249	-47.0199	0.537408	-46.4825
Cl2 + H → HCl + Cl	-54.0194	-44.6948	-50.9137	3.07597	-47.8377
2 SO2 + O2 → 2 SO3	-56.0918	-48.9888	-55.5154	1.52985	-53.9856
Cl + OH → HOCl	-17.2255	-64.4915	-53.7086	-5.0553	-58.7639
H2S + F2 → S + 2 HF	-96.2522	-67.8235	-66.4016	5.28678	-61.1148
2 NH2 → N2H4	-38.8373	-79.7297	-69.4815	-3.40891	-72.8904
NO + N → O + N2	-63.3573	-76.3565	-74.8607	-0.204208	-75.0649
O + 2 HCl → H2O + Cl2	-25.0007	-85.2324	-72.3527	-5.1456	-77.4983
2 SiH3 → Si2H6	-58.9837	-80.1795	-77.8395	-1.63229	-79.4718
CH3 + SH → CH3SH	-53.4941	-83.1109	-76.5277	-3.09941	-79.6271
SO2 + O → SO3	-37.5969	-96.3894	-81.6622	-4.43746	-86.0997
CS + O → CO + S	-76.6358	-93.9896	-89.1934	1.47637	-87.7171
CH3 + Cl → CH3Cl	-60.3835	-92.1537	-84.6965	-3.35261	-88.0491
CH3OH + O → HCHO + H2O	-47.4146	-102.025	-89.0599	-4.63426	-93.6941
CH3 + OH → CH3OH	-64.0022	-104.916	-95.0865	-3.30658	-98.3931
NH + H → NH2	-68.2331	-99.5801	-97.9291	-1.32429	-99.2534
Si + 2 H2 → SiH4	-92.0032	-106.977	-104.871	-0.782984	-105.654
CS + S → CS2	-70.8007	-118.07	-101.512	-6.06164	-107.574
NH2 + H → NH3	-86.3678	-117.223	-113.846	-1.38047	-115.226
2 H2 + O2 → 2 H2O	-132.85	-119.996	-131.349	3.33879	-128.01
CO2 + C → 2 CO	-104.882	-130.287	-126.835	-2.18765	-129.022
CO + O → CO2	-75.919	-142.248	-123.581	-5.96036	-129.541
C + H2O → CO + H2	-104.825	-140.642	-130.836	-4.61501	-135.451
N2H4 + O2 → N2 + 2 H2O	-145.286	-130.974	-138.714	1.90701	-136.807
2 NH → N2 + H2	-103.87	-184.516	-163.216	-7.48927	-170.705
C + S2 → CS2	-125.95	-183.064	-167.241	-7.85046	-175.091
2 CO+ 2 NO → N2 + 2 CO2	-161.083	-196.012	-179.847	-2.51296	-182.36
CH4 + 2 O2 → CO2 + 2 H2O	-206.632	-183.922	-200.252	2.51399	-197.738
4 NH3 + 5 O2 → 4 NO + 6H2O	-266.671	-172.606	-230.345	7.85094	-222.495
2 NH3 + 2 NO + O → 2 N2 + 3 H2O	-199.581	-268.809	-250.067	-3.27098	-253.338
C + O2 → CO2	-237.618	-270.994	-266.187	-3.70358	-269.89
CS2 + 3 O2 → CO2 + 2 SO2	-261.556	-253.334	-271.665	-0.0233925	-271.688
CH4 + 4 NO → 2 N2 + CO2 + 2 H2O	-263.326	-294.534	-281.242	0.519929	-280.722
CH4 + NH3 + 3 O → HCN + 3 H2O	-147.768	-320.599	-279.37	-13.2425	-292.613
2 C + H2 → C2H2	-215.574	-308.685	-284.96	-8.4126	-293.372
4 NH3 + 3 O2 → 2 N2 + 6 H2O	-323.365	-283.217	-311.335	5.85687	-305.478

## Sheet: def2
	def2-SVPD	def2-TZVP	def2-TZVPPD	def2-SVPD	def2-TZVP	def2-TZVPPD			def2-SVPD	def2-TZVP	def2-TZVPP	def2-TZVPPD	def2-SVPD	def2-TZVP	def2-TZVPP	def2-TZVPPD
627.509	CCSD(T) energy (a.u.)	CCSD(T) energy (a.u.)	CCSD(T) energy (a.u.)	CCSD(T) + CABS + PBE energy (a.u.) TA=5	CCSD(T) + CABS + PBE energy (a.u.) TA=5	CCSD(T) + CABS + PBE energy (a.u.) TA=5			Error, CCSD(T) energy	Error, CCSD(T) energy	Error, CCSD(T) energy	Error, CCSD(T) energy	Error, CCSD(T) + CABS + PBE energy	Error, CCSD(T) + CABS + PBE energy	Error, CCSD(T) + CABS + PBE energy	Error, CCSD(T) + CABS + PBE energy
F2	-198.944	-199.306	-199.31	-199.275	-199.385	-199.389							TA
Cl2	-918.996	-919.409	-919.419	-919.192	-919.475	-919.477							5	5	5	5
ClF	-558.994	-559.377	-559.386	-559.256	-559.452	-559.455
ClO	-534.388	-534.73	-534.738	-534.607	-534.793	-534.796
Si2	-577.744	-577.964	-577.967	-577.806	-577.979	-577.981
NH	-55.051	-55.1388	-55.1439	-55.1263	-55.1579	-55.1598
CH	-38.347	-38.4082	-38.4117	-38.3985	-38.4212	-38.422
S2	-795.098	-795.441	-795.449	-795.241	-795.487	-795.489
OH	-75.5101	-75.6368	-75.6443	-75.6277	-75.6697	-75.6731
HCl	-460.127	-460.324	-460.334	-460.221	-460.36	-460.363
P2	-681.521	-681.794	-681.8	-681.622	-681.825	-681.827
O2	-149.869	-150.133	-150.136	-150.102	-150.189	-150.191
SO	-472.502	-472.809	-472.815	-472.696	-472.861	-472.864
SiH2(3B1)	-290.021	-290.129	-290.136	-290.054	-290.141	-290.143
HF	-100.166	-100.339	-100.348	-100.333	-100.385	-100.39
NO	-129.498	-129.722	-129.724	-129.697	-129.77	-129.772
SiH2(1A1)	-290.051	-290.16	-290.168	-290.088	-290.175	-290.177
PH2	-341.91	-342.044	-342.054	-341.962	-342.064	-342.067
HOCl	-535.049	-535.385	-535.398	-535.27	-535.453	-535.458
CS	-435.456	-435.688	-435.692	-435.58	-435.723	-435.724
CN	-92.4185	-92.5699	-92.5711	-92.5477	-92.6004	-92.6011
CH2(1A1)	-38.9942	-39.0565	-39.0632	-39.0515	-39.0748	-39.0763
NH2	-55.7002	-55.7882	-55.7982	-55.7844	-55.8147	-55.8182
SH2	-398.756	-398.921	-398.934	-398.831	-398.952	-398.955
CH2(3B1)	-39.0145	-39.0733	-39.0791	-39.0644	-39.0888	-39.09
SiO	-363.948	-364.195	-364.199	-364.109	-364.237	-364.239
N2	-109.192	-109.377	-109.379	-109.357	-109.417	-109.418
SiH3	-290.664	-290.775	-290.785	-290.704	-290.792	-290.794
H2O	-76.2022	-76.3268	-76.3409	-76.327	-76.3675	-76.3733
PH3	-342.542	-342.678	-342.691	-342.6	-342.703	-342.706
CO	-112.967	-113.159	-113.161	-113.139	-113.202	-113.203
SO2	-547.516	-547.982	-547.992	-547.864	-548.073	-548.078
H2O2	-151.095	-151.356	-151.37	-151.341	-151.426	-151.432
HCO	-113.496	-113.686	-113.69	-113.666	-113.731	-113.733
NH3	-56.377	-56.4643	-56.4788	-56.4673	-56.4971	-56.5019
CH3	-39.6923	-39.7537	-39.7625	-39.7504	-39.775	-39.7768
HCN	-93.1222	-93.2755	-93.2792	-93.2585	-93.311	-93.3122
SiH4	-291.311	-291.424	-291.436	-291.357	-291.446	-291.449
H2CO	-114.143	-114.332	-114.341	-114.317	-114.383	-114.385
CO2	-188.014	-188.334	-188.338	-188.303	-188.409	-188.411
CH3Cl	-499.287	-499.55	-499.564	-499.442	-499.606	-499.608
C2H2	-77.0596	-77.1845	-77.1903	-77.17	-77.2163	-77.2175
CH4	-40.3658	-40.428	-40.4395	-40.4292	-40.4538	-40.456
N2H4	-111.511	-111.688	-111.708	-111.685	-111.746	-111.752
CH3SH	-437.922	-438.151	-438.169	-438.056	-438.201	-438.205
CH3OH	-115.354	-115.542	-115.559	-115.535	-115.601	-115.607
Si2H6	-581.446	-581.672	-581.692	-581.533	-581.71	-581.715
C2H4	-78.3067	-78.4296	-78.4417	-78.4212	-78.4684	-78.4709
C2H6	-79.5377	-79.6592	-79.6772	-79.657	-79.7049	-79.7085
F	-99.4495	-99.6252	-99.6273	-99.6078	-99.6629	-99.6646
C	-37.7219	-37.781	-37.7813	-37.7652	-37.7878	-37.788
H	-0.499278	-0.49981	-0.49981	-0.499297	-0.499813	-0.499813
Cl	-459.466	-459.662	-459.667	-459.551	-459.692	-459.692
N	-54.4294	-54.5159	-54.5165	-54.4929	-54.5266	-54.5271
O	-74.8496	-74.9768	-74.9783	-74.9569	-75.001	-75.0021
P	-340.685	-340.813	-340.815	-340.72	-340.822	-340.823
Si	-288.822	-288.927	-288.928	-288.846	-288.932	-288.933
S	-397.483	-397.645	-397.648	-397.541	-397.663	-397.664
HCOOH	-189.183	-189.502	-189.514	-189.477	-189.585	-189.59
CS2	-833.093	-833.496	-833.504	-833.29	-833.556	-833.557
HNCO	-168.155	-168.435	-168.443	-168.41	-168.504	-168.507
COCl2	-1032.02	-1032.61	-1032.62	-1032.37	-1032.72	-1032.72
SO3	-622.461	-623.086	-623.096	-622.955	-623.211	-623.216
SH	-398.112	-398.276	-398.284	-398.179	-398.301	-398.303
NO2	-204.455	-204.808	-204.813	-204.773	-204.888	-204.891
H2	-1.16438	-1.1683	-1.17249	-1.1723	-1.17331	-1.17451
Atomization energies (kcal/mol)
F2	28.3096	34.6814	34.9344	37.0089	37.4744	37.6075			10.1781	3.8063	#REF!	3.55331	1.47883	1.01333	#REF!	0.880203
Cl2	40.4439	52.7351	53.8002	56.2107	57.393	57.6872			18.9834	6.69229	#REF!	5.62713	3.21668	2.03439	#REF!	1.74019
ClF	49.296	56.3759	57.701	60.8386	60.841	61.5155			13.1948	6.1149	#REF!	4.78973	1.65219	1.64977	#REF!	0.975219
ClO	45.3951	57.331	58.557	62.3704	62.8034	63.4345			18.9903	7.05441	#REF!	5.82838	2.01496	1.582	#REF!	0.950866
Si2	62.6937	69.2277	69.9062	70.713	72.3878	72.6695			11.691	5.15708	#REF!	4.47855	3.67181	1.99696	#REF!	1.71526
NH	76.745	77.2946	80.1242	84.1443	82.514	83.3804			6.07292	5.52333	#REF!	2.69377	1.3264	0.303988	#REF!	0.562404
CH	78.9168	79.9424	81.9359	84.0952	83.806	84.2088			4.97857	3.95296	#REF!	1.95945	0.199883	0.0893042	#REF!	0.313413
S2	82.6412	94.8862	96.1617	99.5882	100.651	101.032			20.688	8.44297	#REF!	7.16744	3.74095	2.67852	#REF!	2.29738
OH	101.176	100.544	104.281	107.613	106.023	107.389			5.81968	6.4512	#REF!	2.71431	0.617388	0.972692	#REF!	0.393771
HCl	101.548	101.619	105.286	106.855	105.848	106.953			5.71669	5.64621	#REF!	1.9794	0.410196	1.41739	#REF!	0.311899
P2	94.5632	105.088	106.569	114.551	113.867	114.127			21.2303	10.7058	#REF!	9.22445	1.24253	1.9262	#REF!	1.66606
O2	106.488	112.555	112.758	118.31	117.468	117.423			11.7259	5.6585	#REF!	5.45632	0.0961741	0.74569	#REF!	0.790924
SO	106.013	117.327	118.617	124.203	123.568	124.261			19.1973	7.88412	#REF!	6.59353	1.00802	1.64294	#REF!	0.949213
SiH2(3B1)	125.682	127.047	130.614	130.939	131.522	132.425			7.48489	6.12011	#REF!	2.55269	2.22822	1.64456	#REF!	0.742402
HF	136.059	134.433	138.825	141.809	139.806	141.718			5.4456	7.07179	#REF!	2.67945	0.304888	1.6983	#REF!	0.213514
NO	137.461	143.752	143.898	155.032	152.333	152.224			14.326	8.03514	#REF!	7.88866	3.24491	0.546265	#REF!	0.437018
SiH2(1A1)	144.424	146.785	150.788	152.152	152.469	153.54			9.29142	6.92951	#REF!	2.92694	1.56346	1.24621	#REF!	0.175426
PH2	141.915	145.314	149.902	152.734	152.42	153.51			12.1131	8.71445	#REF!	4.12627	1.294	1.60871	#REF!	0.518803
HOCl	147.277	154.404	158.868	164.669	163.562	165.246			18.4825	11.3552	#REF!	6.89131	1.09073	2.19771	#REF!	0.513049
CS	157.467	164.368	164.715	171.781	170.563	170.483			13.3792	6.47794	#REF!	6.13145	0.934813	0.282754	#REF!	0.363353
CN	167.671	171.307	171.522	181.746	179.433	179.482			11.1615	7.52509	#REF!	7.3103	2.9136	0.600725	#REF!	0.649694
CH2(1A1)	171.775	173.106	177.085	180.568	180.34	181.131			8.91283	7.58231	#REF!	3.6034	0.1195	0.348225	#REF!	0.4432
NH2	170.843	171.112	177.055	183.775	181.04	182.927			11.228	10.9589	#REF!	5.01667	1.70399	1.03103	#REF!	0.855192
SH2	172.198	173.722	179.477	182.359	181.301	182.803			11.2088	9.68454	#REF!	3.92901	1.04728	2.10588	#REF!	0.60385
CH2(3B1)	184.508	183.657	187.12	188.623	189.079	189.734			5.35919	6.20976	#REF!	2.7466	1.24412	0.787512	#REF!	0.132872
SiO	173.533	182.97	183.916	191.482	190.525	190.974			17.9589	8.52119	#REF!	7.5754	0.00975969	0.966262	#REF!	0.516946
N2	208.852	216.881	217.188	233.113	228.279	228.274			18.0001	9.97037	#REF!	9.66376	6.2615	1.42672	#REF!	1.42233
SiH3	216.096	218.68	224.115	225.663	226.219	227.469			11.9366	9.35316	#REF!	3.91826	2.37022	1.81357	#REF!	0.563807
H2O	222.17	219.888	227.75	233.109	230.243	233.173			10.4306	12.7131	#REF!	4.85143	0.507557	2.35789	#REF!	0.571718
PH3	225.304	229.486	235.986	240.026	239.439	240.933			16.2823	12.1007	#REF!	5.60047	1.56051	2.14733	#REF!	0.653198
CO	248.357	251.884	251.661	261.436	259.27	259.013			10.2058	6.67885	#REF!	6.9026	2.87267	0.706373	#REF!	0.449773
SO2	209.252	240.839	243.229	256.492	255.764	257.032			49.071	17.4839	#REF!	15.0938	1.83076	2.55868	#REF!	1.29044
H2O2	249.607	252.506	259.91	268.666	266.089	268.8			18.86	15.9605	#REF!	8.55644	0.199688	2.37752	#REF!	0.333183
HCO	266.827	268.601	270.473	279.126	277.858	278.138			11.1566	9.38276	#REF!	7.51009	1.14307	0.125281	#REF!	0.154957
NH3	282.221	281.779	290.465	298.979	295.618	298.327			15.0767	15.5188	#REF!	6.83221	1.68173	1.67968	#REF!	1.02964
CH3	296.559	296.984	302.322	305.832	306.06	307.052			10.1852	9.75975	#REF!	4.42205	0.911771	0.684237	#REF!	0.307445
HCN	295.939	300.464	302.224	314.447	311.735	312.051			15.308	10.7829	#REF!	9.02319	3.1993	0.487605	#REF!	0.803468
SiH4	308.831	312.375	319.53	322.078	322.742	324.264			15.8001	12.2566	#REF!	5.10134	2.55383	1.8896	#REF!	0.367338
H2CO	359.498	360.805	364.738	374.437	372.991	373.699			13.7276	12.4202	#REF!	8.48722	1.2115	0.23435	#REF!	0.472944
CO2	372.038	376.297	376.367	391.682	388.592	388.431			16.0659	11.8077	#REF!	11.7368	3.57767	0.487637	#REF!	0.327073
CH3Cl	377.516	380.777	387.216	393.749	393.209	394.487			17.2768	14.0164	#REF!	7.57743	1.04374	1.58445	#REF!	0.306635
C2H2	387.278	390.813	394.086	402.255	402.251	402.754			15.5835	12.048	#REF!	8.77559	0.60607	0.6105	#REF!	0.107649
CH4	405.844	406.474	413.506	418.445	418.401	419.622			13.2962	12.6663	#REF!	5.63397	0.695619	0.739853	#REF!	0.48166
N2H4	411.118	412.136	423.832	440.392	434.983	438.53			25.9153	24.897	#REF!	13.2012	3.35883	2.04957	#REF!	1.49735
CH3SH	451.383	455.25	464.422	472.306	471.282	473.309			22.4426	18.5752	#REF!	9.40395	1.51905	2.54315	#REF!	0.516144
CH3OH	492.952	492.697	502.344	511.989	510.279	512.761			19.1804	19.4352	#REF!	9.78858	0.143744	1.85401	#REF!	0.628884
Si2H6	505.901	514.129	525.339	529.783	531.845	534.241			29.6368	21.4089	#REF!	10.198	5.75487	3.69262	#REF!	1.296
C2H4	543.282	544.859	552.05	560.759	560.7	561.986			18.3829	16.8056	#REF!	9.61429	0.905394	0.964188	#REF!	0.321386
C2H6	689.12	689.193	700.089	709.649	709.311	711.297			21.5813	21.5082	#REF!	10.6129	1.0521	1.39032	#REF!	0.595413
MAE									14.9025	10.5271	#REF!	6.48877	1.70074	1.37801	#REF!	0.698174
RMS									16.6215	11.598	#REF!	7.1398	2.18197	1.58873	#REF!	0.846018
MAX									49.071	24.897	#REF!	15.0938	6.2615	3.69262	#REF!	2.29738
									Standard	Standard	Standard	Standard	PBE + CABS	PBE + CABS	PBE + CABS	PBE + CABS
									CCSD(T)				CCSD(T)
Closed-shell reaction energies (kcal/mol)
CO + H2 → H2CO	-7.0873	-3.07466	-4.60261	-3.99578	-4.73131	-4.94167			1.9139	2.09873	#REF!	0.570783	1.17761	0.442089	#REF!	0.231729
CO + H2O → CO2 + H2	-5.56351	-10.3706	-5.43224	-6.14274	-8.06937	-5.98933			0.865336	3.94172	#REF!	0.996603	0.286109	1.64053	#REF!	0.43952
CH3OH + HCl → CH3Cl + H2O	-5.18632	-6.34848	-7.33575	-8.01439	-7.32569	-7.94473			2.81031	1.64815	#REF!	0.660876	0.0177601	0.670936	#REF!	0.0519023
H2O + CO → HCOOH	-8.55981	-9.9378	-7.5479	-7.27982	-9.78878	-8.44981			0.461773	0.91621	#REF!	1.47368	1.74176	0.767195	#REF!	0.571783
CH3OH + H2S → CH3SH + H2O	-8.4035	-8.719	-10.3498	-11.0671	-9.9464	-10.9181			2.48405	2.16855	#REF!	0.537791	0.179531	0.941148	#REF!	0.03054
CS2 + 2 H2O → CO2 + 2 H2S	-18.2749	-16.8479	-12.0686	-12.6578	-13.8729	-10.9325			6.98016	5.5531	#REF!	0.773859	1.36306	2.57817	#REF!	0.362261
C2H6 + H2 → 2 CH4	-18.5151	-17.9086	-18.4493	-18.2349	-18.4997	-18.2035			0.424689	0.181819	#REF!	0.358829	0.144416	0.409246	#REF!	0.113007
HNCO+ H2O → CO2 + NH3	-21.1955	-22.8778	-20.703	-21.1526	-21.7848	-20.6011			0.656997	2.3392	#REF!	0.164439	0.614031	1.2463	#REF!	0.0625293
CH4 + Cl2 → CH3Cl+ HCl	-32.7765	-23.1864	-25.1947	-25.9488	-23.2628	-24.1304			9.28611	0.304053	#REF!	1.70426	2.45837	0.2276	#REF!	0.639994
Cl2 + F2 → 2 ClF	-29.8384	-25.3352	-26.6674	-28.4576	-26.8146	-27.7364			2.77191	1.7312	#REF!	0.399015	1.39113	0.251816	#REF!	0.669952
CO+ Cl2 → COCl2	-32.7316	-26.8397	-27.0634	-27.8728	-27.1822	-27.4028			5.3326	0.559364	#REF!	0.33563	0.473732	0.216833	#REF!	0.00382236
CO2 + 3 H2 → CH3OH + H2O	-30.9248	-18.7497	-28.3009	-26.3994	-24.9589	-28.2714			2.76219	9.41289	#REF!	0.138299	1.76319	3.20364	#REF!	0.108834
HCHO+ H2 → CH3OH	-29.401	-26.0456	-29.1305	-28.5463	-28.297	-29.3191			0.0170511	3.37244	#REF!	0.287521	0.87169	1.12103	#REF!	0.0989582
CO + 2 H2 → CH3OH	-36.4883	-29.1203	-33.7331	-32.5421	-33.0283	-34.2607			1.89685	5.47117	#REF!	0.858304	2.0493	1.56312	#REF!	0.330687
C2H4 + H2 → C2H6	-41.7854	-38.4881	-39.5633	-39.885	-39.6206	-39.5672			2.23728	1.05998	#REF!	0.0152031	0.33685	0.0725052	#REF!	0.0191283
SO3 + CO → SO2 + CO2	-63.5057	-44.6524	-45.873	-46.1921	-43.5422	-43.9907			20.0644	1.21111	#REF!	2.43173	2.75081	0.100914	#REF!	0.549439
H2 + Cl2 → 2 HCl	-58.5996	-44.6563	-48.296	-48.4937	-45.3121	-46.4753			12.9858	0.957554	#REF!	2.68216	2.87985	0.301764	#REF!	0.861491
C2H2 + H2 → C2H4	-51.9507	-48.1992	-49.4894	-49.4985	-49.4592	-49.4884			2.63642	1.11509	#REF!	0.175137	0.18423	0.144946	#REF!	0.174137
SO2 + H2O2 → SO3 + H2O	-32.7388	-47.1415	-46.6731	-48.4961	-49.934	-49.8004			17.4952	3.0925	#REF!	3.56092	1.73794	0.300028	#REF!	0.433604
CO+ 3 H2 → CH4 + H2O	-67.4977	-56.9386	-64.1702	-63.1014	-62.4033	-64.5504			2.78624	7.77282	#REF!	0.541286	1.61007	2.30822	#REF!	0.161092
HCN+ 3 H2 → CH4 + NH3	-79.9663	-70.2494	-76.3224	-75.9613	-75.3126	-76.667			3.24242	6.47442	#REF!	0.401482	0.76252	1.41123	#REF!	0.0568683
H2O2 + H2 → 2 H2O	-90.681	-81.4234	-87.1139	-88.5455	-85.4068	-87.8018			3.43453	5.82311	#REF!	0.13259	1.29898	1.83964	#REF!	0.555355
CO+ H2O2 → CO2 + H2O	-96.2445	-91.7939	-92.5461	-94.6882	-93.4762	-93.7912			2.5692	1.88139	#REF!	1.12919	1.01287	0.199114	#REF!	0.115835
2 NH3 + 3 Cl2 → N2 + 6 HCl	-132.368	-104.832	-106.571	-107.652	-99.9498	-100.277			34.8034	7.26681	#REF!	9.00562	10.0869	2.38487	#REF!	2.71223
3 N2H4 → 4 NH3 + N2	-104.382	-107.588	-107.554	-107.855	-105.8	-105.992			0.560957	2.64537	#REF!	2.61085	2.91195	0.856719	#REF!	1.04882
H2 + F2 → 2 HF	-139.755	-128.338	-134.241	-137.604	-133.148	-136.085			4.72262	6.6947	#REF!	0.791751	2.57216	1.88463	#REF!	1.05233
CH4 + 4 H2O2 → CO2 + 6 H2O	-300.79	-279.125	-289.718	-297.223	-287.293	-292.646			10.0866	11.5779	#REF!	0.985678	6.51988	3.40981	#REF!	1.94299
2 NH3 + 3 F2 → N2 + 6 HF	-375.834	-355.876	-364.404	-374.984	-363.457	-369.105			10.0139	9.94464	#REF!	1.4161	9.16386	2.36373	#REF!	3.28475
MAE									5.93939	3.82914	#REF!	1.25499	2.08431	1.17349	#REF!	0.595843
RMS									9.56826	4.96243	#REF!	2.1387	3.22548	1.52892	#REF!	0.990256
MAX									34.8034	11.5779	#REF!	9.00562	10.0869	3.40981	#REF!	3.28475
									Standard	Standard	Standard	Standard	PBE + CABS	PBE + CABS	PBE + CABS	PBE + CABS
									CCSD(T)				CCSD(T)
Open-shell reaction energies (kcal/mol)
HCl + H → Cl + H2	-2.50479	-4.2275	-3.18943	-2.1505	-3.14262	-2.79066			0.280933	2.00364	#REF!	0.965568	0.0733583	0.918758	#REF!	0.566797
H2O + F2 → 2 HF + O	-21.6376	-14.296	-14.966	-13.5012	-11.8948	-12.6557			9.71745	2.37582	#REF!	3.04585	1.58105	0.0253699	#REF!	0.735513
CH4 + OH → CH3 + H2O	-11.7095	-9.85402	-12.2842	-12.8834	-11.8798	-13.2131			1.49991	3.35536	#REF!	0.925208	0.325983	1.32959	#REF!	0.00373306
OH + H2 → H2O + H	-16.9417	-13.4975	-14.9935	-16.4905	-15.2302	-16.0399			0.824852	2.61933	#REF!	1.12329	0.373723	0.886569	#REF!	0.076951
CO + OH → CO2 + H	-22.5052	-23.868	-20.4258	-22.6333	-23.2996	-22.0292			0.0404845	1.32239	#REF!	2.11989	0.0876142	0.753956	#REF!	0.516471
CH3 + Cl2 → CH3Cl +Cl	-40.5135	-31.0573	-31.0935	-31.7064	-29.7559	-29.7478			11.8918	2.43562	#REF!	2.47175	3.08472	1.13418	#REF!	1.12611
S + 2 HCl → H2S + Cl2	-9.54488	-23.2193	-22.7064	-24.8601	-26.9982	-26.5834			18.7588	5.08441	#REF!	5.59733	3.44357	1.30548	#REF!	1.72024
2 NO + O2 → 2 NO2	-27.6736	-25.3573	-26.4064	-31.2036	-29.2068	-29.8418			2.01916	4.33547	#REF!	3.28634	1.51082	0.4859	#REF!	0.149099
N + O2 → NO + O	-30.9729	-31.1964	-31.1407	-36.7218	-34.865	-34.801			2.60011	2.37664	#REF!	2.43234	3.14874	1.29196	#REF!	1.22794
4 HCl+ O2 → 2 H2O + 2 Cl2	-12.5475	-26.2154	-29.1996	-32.9092	-34.4135	-36.4844			24.2353	10.5674	#REF!	7.58319	3.87364	2.3693	#REF!	0.298419
NO+ H2O2 → NO2 + H2O	-39.6444	-36.338	-37.4213	-39.199	-37.4914	-38.0052			1.55681	1.74957	#REF!	0.666327	1.11137	0.596174	#REF!	0.0823772
2 NO → N2 + O2	-40.4179	-41.9333	-42.1491	-41.3597	-41.0804	-41.2493			1.07398	0.44141	#REF!	0.657231	0.132152	0.411505	#REF!	0.242628
2 H2O2 → 2 H2O + O2	-51.6153	-47.3188	-48.4362	-47.1944	-45.776	-46.1686			5.13279	0.836321	#REF!	1.95369	0.711912	0.706447	#REF!	0.313853
Cl2 + H → HCl + Cl	-61.1044	-48.8838	-51.4854	-50.6442	-48.4547	-49.266			13.2667	1.04608	#REF!	3.64772	2.80649	0.616994	#REF!	1.42829
2 SO2 + O2 → 2 SO3	-13.8623	-46.9642	-44.91	-49.7978	-54.0919	-53.4322			40.1233	7.02132	#REF!	9.07553	4.18778	0.106391	#REF!	0.553355
Cl + OH → HOCl	-46.1011	-53.8599	-54.5869	-57.0558	-57.5389	-57.8571			12.6628	4.90398	#REF!	4.17701	1.70812	1.22502	#REF!	0.906819
H2S + F2 → S + 2 HF	-71.6104	-60.462	-63.2382	-64.2507	-60.8374	-63.0259			10.4956	0.652736	#REF!	2.12342	3.13589	0.277383	#REF!	1.91108
2 NH2 → N2H4	-69.4311	-69.9113	-69.7226	-72.8412	-72.9029	-72.6773			3.45927	2.97908	#REF!	3.1678	0.049161	0.0124951	#REF!	0.213034
NO + N → O + N2	-71.3908	-73.1297	-73.2898	-78.0815	-75.9454	-76.0502			3.67409	1.93523	#REF!	1.77511	3.01659	0.880451	#REF!	0.985314
O + 2 HCl → H2O + Cl2	-59.5177	-69.3853	-70.9786	-75.6096	-75.9408	-76.9536			17.9806	8.11297	#REF!	6.51975	1.88873	1.5575	#REF!	0.544672
2 SiH3 → Si2H6	-73.7081	-76.7692	-77.1102	-78.4573	-79.4063	-79.3034			5.7637	2.70256	#REF!	2.36153	1.01443	0.0654821	#REF!	0.168386
CH3 + SH → CH3SH	-73.5201	-75.9672	-76.7844	-79.5789	-78.8301	-79.1066			6.10696	3.6599	#REF!	2.8427	0.0481439	0.797	#REF!	0.520459
SO2 + O → SO3	-60.1751	-79.7598	-78.8338	-84.0539	-85.78	-85.4276			25.9246	6.33991	#REF!	7.26593	2.0458	0.319649	#REF!	0.672139
CS + O → CO + S	-90.8905	-87.5162	-86.9459	-89.6549	-88.7062	-88.5302			3.17348	0.200905	#REF!	0.771158	1.93786	0.989127	#REF!	0.813126
CH3 + Cl → CH3Cl	-80.9575	-83.7924	-84.8937	-87.9171	-87.1489	-87.435			7.09163	4.25668	#REF!	3.15538	0.131966	0.900209	#REF!	0.61408
CH3OH + O → HCHO + H2O	-88.7163	-87.996	-90.144	-95.5569	-92.9559	-94.1099			4.97778	5.69808	#REF!	3.55007	1.8628	0.738231	#REF!	0.415778
CH3 + OH → CH3OH	-95.2176	-95.1689	-95.7409	-98.5438	-98.196	-98.3208			3.17554	3.22422	#REF!	2.65223	0.150639	0.197085	#REF!	0.0723312
NH + H → NH2	-94.0983	-93.8178	-96.9305	-99.631	-98.5264	-99.5462			5.15511	5.4356	#REF!	2.32291	0.377597	0.727044	#REF!	0.292788
Si + 2 H2 → SiH4	-100.725	-100.682	-102.58	-104.067	-104.761	-104.777			4.92862	4.97141	#REF!	3.07367	1.58672	0.892329	#REF!	0.877136
CS + S → CS2	-96.3509	-102.748	-103.04	-105.744	-106.27	-106.276			11.2232	4.8257	#REF!	4.53437	1.82989	1.30376	#REF!	1.29845
NH2 + H → NH3	-111.378	-110.666	-113.411	-115.204	-114.578	-115.401			3.84867	4.55984	#REF!	1.81554	0.0222628	0.648644	#REF!	0.174444
2 H2 + O2 → 2 H2O	-129.747	-115.528	-125.792	-129.897	-125.038	-129.435			1.73628	12.4825	#REF!	2.21887	1.88605	2.97283	#REF!	1.42456
CO2 + C → 2 CO	-124.677	-127.472	-126.954	-131.19	-129.947	-129.595			4.34559	1.55004	#REF!	2.06841	2.16767	0.925108	#REF!	0.572474
CO + O → CO2	-123.681	-124.412	-124.707	-130.246	-129.322	-129.418			5.86017	5.1288	#REF!	4.8342	0.705002	0.218735	#REF!	0.122701
C + H2O → CO + H2	-130.24	-137.843	-132.386	-137.333	-138.017	-135.584			5.21093	2.39167	#REF!	3.06501	1.88156	2.56563	#REF!	0.132954
N2H4 + O2 → N2 + 2 H2O	-135.587	-131.966	-136.098	-140.629	-136.313	-138.666			1.22005	4.84111	#REF!	0.709154	3.82161	0.493814	#REF!	1.85934
2 NH → N2 + H2	-159.415	-168.139	-165.415	-173.83	-172.241	-171.257			11.2901	2.56628	#REF!	5.29007	3.12515	1.53606	#REF!	0.552422
C + S2 → CS2	-171.177	-172.23	-171.593	-177.937	-176.183	-175.727			3.91444	2.86067	#REF!	3.49838	2.84587	1.09201	#REF!	0.635573
2 CO+ 2 NO → N2 + 2 CO2	-181.292	-178.202	-178.805	-183.542	-182.257	-182.663			1.06838	4.1577	#REF!	3.55484	1.18168	0.103286	#REF!	0.302895
CH4 + 2 O2 → CO2 + 2 H2O	-197.559	-184.488	-192.845	-202.834	-195.741	-200.309			0.179022	13.2506	#REF!	4.89306	5.09605	1.99692	#REF!	2.5707
4 NH3 + 5 O2 → 4 NO + 6H2O	-221.543	-204.443	-216.442	-231.312	-220.979	-227.509			0.95124	18.0515	#REF!	6.05277	8.8172	1.51515	#REF!	5.01446
2 NH3 + 2 NO + O → 2 N2 + 3 H2O	-244.851	-242.366	-248.898	-257.53	-251.385	-254.964			8.48655	10.9722	#REF!	4.44008	4.19238	1.95343	#REF!	1.62651
C + O2 → CO2	-265.55	-263.741	-263.61	-273.372	-271.124	-271.008			4.33999	6.14915	#REF!	6.28048	3.4815	1.23333	#REF!	1.118
CS2 + 3 O2 → CO2 + 2 SO2	-217.26	-253.192	-256.799	-272.211	-270.882	-273.469			54.4277	18.4963	#REF!	14.8896	0.522705	0.806141	#REF!	1.78077
CH4 + 4 NO → 2 N2 + CO2 + 2 H2O	-278.395	-268.354	-277.144	-285.554	-277.902	-282.808			2.32699	12.3677	#REF!	3.5786	4.83175	2.81993	#REF!	2.08544
CH4 + NH3 + 3 O → HCN + 3 H2O	-274.386	-271.875	-281.501	-296.348	-288.446	-293.62			18.2269	20.7371	#REF!	11.1113	3.73585	4.16655	#REF!	1.00733
2 C + H2 → C2H2	-283.225	-284.967	-285.611	-293.25	-293.26	-293.01			10.1478	8.4054	#REF!	7.76176	0.122515	0.111866	#REF!	0.362548
4 NH3 + 3 O2 → 2 N2 + 6 H2O	-302.379	-288.31	-300.74	-314.031	-303.14	-310.008			3.09921	17.1687	#REF!	4.73831	8.5529	2.33816	#REF!	4.5292
MAE									8.32282	5.70015	#REF!	3.88843	2.1714	1.06914	#REF!	0.942077
RMS									13.2183	7.59774	#REF!	4.78183	2.93234	1.37252	#REF!	1.37912
MAX									54.4277	20.7371	#REF!	14.8896	8.8172	4.16655	#REF!	5.01446
									Standard	Standard	Standard	Standard	PBE + CABS	PBE + CABS	PBE + CABS	PBE + CABS
									CCSD(T)				CCSD(T)

## Sheet: summary
Atomization energies (kcal/mol)
	CCSD(T)
Basis set	Standard	F12	PBE + CABS	(a(X-1)Z,aXZ)
aDZ	20.0878	2.58122	1.75321	-
aTZ	6.42455	0.364647	0.590066	1.54759
aQZ	2.39054	0.0875684	0.559729	0.538351
Closed-shell reaction energies (kcal/mol)
	CCSD(T)
Basis set	Standard	F12	PBE + CABS	(a(X-1)Z,aXZ)
aDZ	4.19776	0.812128	1.68223	-
aTZ	1.70183	0.306294	0.423377	1.26777
aQZ	0.683213	0.188495	0.249185	0.58756
Open-shell reaction energies (kcal/mol)
	CCSD(T)
Basis set	Standard	F12	PBE + CABS	(a(X-1)Z,aXZ)
aDZ	11.4932	1.20341	1.99816	-
aTZ	4.56302	0.29362	0.726841	2.06655
aQZ	1.7841	0.188997	0.484945	0.67491
	Error (kcal/mol)
	Atomization energies		Closed-shell reaction energies		Open-shell reaction energies
Basis set	Standard	PBE + CABS	Standard	PBE + CABS	Standard	PBE + CABS
aDZ	20.1754	1.75321	4.25304	1.68223	11.5403	1.99816
aTZ	6.44889	0.590066	1.71259	0.423377	4.58941	0.726841
def2-SVPD	14.9025	1.70074	5.93939	2.08431	8.32282	2.1714
def2-TZVP	10.5271	1.37801	3.82914	1.17349	5.70015	1.06914
def2-TZVPPD	6.48877	0.698174	1.25499	0.595843	3.88843	0.942077
Atomization energies (kcal/mol)
	PBE+CABS
	TA
Basis set	5	4	3	2	1
aDZ	1.75321	1.72983	1.74541	1.74649	1.74944
aTZ	0.590066	0.592133	0.591653	0.592906	0.595178
aQZ	0.559729	0.572255	0.575722	0.571183	0.576077
Closed-shell reaction energies (kcal/mol)
	PBE+CABS
	TA
Basis set	5	4	3	2	1
aDZ	1.68223	1.68241	1.6824	1.68208	1.68145
aTZ	0.423377	0.42336	0.423387	0.423078	0.429585
aQZ	0.249186	0.249202	0.24919	0.248932	0.246344
Open-shell reaction energies (kcal/mol)
	PBE+CABS
	TA
Basis set	5	4	3	2	1
aDZ	1.99816	1.99374	1.99732	1.99757	2.00175
aTZ	0.726841	0.727367	0.72702	0.727016	0.73139
aQZ	0.484948	0.488198	0.489012	0.486946	0.486156
