# Supplementary material for: Basis-Set Limit CCSD(T) Energies for Large Molecules with Local Natural Orbitals and Reduced-Scaling Basis-Set Corrections
Source: J Chem Theory Comput. 2024 Aug 29;20(17):7453–68. doi: 10.1021/acs.jctc.4c00777 (PMC11391584; doi:10.1021/acs.jctc.4c00777)
Supplement: Supplementary file 1 — ct4c00777_si_001.zip [file ct4c00777_si_001.zip › SI/truncation_parameters.xlsx]

## Sheet: double_zeta_locfit
	DNA / aDZ / 62 atoms
e_LDF	CABS corr.	error, microH	error %	avg.
0	-0.195887
1e-08	-0.195887	-6.1e-05	3.11403e-08	61.9
0.001	-0.195887	-0.000661	3.37439e-07	53.7
0.01	-0.195887	0.002539	-1.29615e-06	48.8
0.1	-0.195887	0.014839	-7.57527e-06	42.3
1	-0.195887	0.111339	-5.68382e-05	32.3
3	-0.195886	1.78534	-0.00091141	18
5	-0.195939	-51.8327	0.0264604	6.9
6	-0.196202	-314.587	0.160596	4
8	-0.196211	-324.014	0.165408	2.6
10	-0.196211	-324.006	0.165404	2.6
12	-0.196211	-324.01	0.165406	2.6
14	-0.196211	-324.015	0.165409	2.6
16	-0.196211	-324.008	0.165405	2.6
18	-0.196211	-323.998	0.1654	2.6
20	-0.196211	-324.011	0.165407	2.6

## Sheet: double_zeta_preI
	DNA / aDZ / 62 atoms
grid	DBBSC	error, microH	error %
adaptive	-1.44003
TA1	-1.44	25.1979	-0.00174982
domain construction		error, microH	error %	compression
0	-1.44	25.2061	-0.00175039	1
very tight	-1.44003	-2.82434	0.000196131	1
tight	-1.4401	-71.7215	0.00498057	1
normal	-1.44023	-202.353	0.014052	1
e_preI		error, microH	error %	compression
1e-10	-1.44023	-3.00004e-06	2.08303e-10	0.9259
1e-09	-1.44023	-3.00004e-06	2.08303e-10	0.9135
1e-08	-1.44023	-3.00004e-06	2.08303e-10	0.88
1e-07	-1.44023	-3.00004e-06	2.08303e-10	0.8245
1e-06	-1.44023	2.99982e-06	-2.08288e-10	0.743
1e-05	-1.44023	0.000463	-3.21477e-08	0.5679
0.0001	-1.44023	0.09491	-6.58993e-06	0.352
0.001	-1.44022	11.7043	-0.000812667	0.1888
0.01	-1.43949	738.425	-0.0512714	0.0669
0.02	-1.43836	1871.01	-0.129911	0.0416
0.05	-1.43409	6139.41	-0.42628	0.0217
0.1	-1.41671	23523.4	-1.63331	0.0133

## Sheet: double_zeta_preI+preJ
	DNA / aDZ / 62 atoms
	DBBSC	error, microH	error %	compression
preI // e_preI=0.001	-1.44023			0.1888
e_preJ
1e-06	-1.44022	11.7043	-0.000812667	0.1859
1e-05	-1.44022	11.7046	-0.000812691	0.1771
0.0001	-1.44022	11.7694	-0.000817188	0.142
0.001	-1.44021	23.0329	-0.00159926	0.0885
0.004	-1.44006	166.652	-0.0115712	0.0529
0.008	-1.4397	523.886	-0.0363752	0.0378
0.01	-1.43948	748.64	-0.0519806	0.0332
0.02	-1.43835	1880.58	-0.130575	0.0206

## Sheet: triple_zeta_locfit
	DNA / aTZ / 62 atoms				vancomycin / def2-TZVP / 176 atoms
e_LDF	CABS corr.	error, microH	error %	avg.	CABS corr	error, microH	error %	avg.
0	-0.0319102				-0.134878
1e-08	-0.0319102	-0.0001	3.1338e-07	62	-0.134878	0.0218	-1.61628e-05	148.9
0.001	-0.0319102	0.0018	-5.64083e-06	56.4	-0.134878	0.0866	-6.42063e-05	100.4
0.01	-0.0319102	0.0037	-1.1595e-05	50.9	-0.134878	0.2056	-0.000152434	83.6
0.1	-0.0319102	0.0068	-2.13098e-05	44	-0.134877	0.5499	-0.000407703	64.2
1	-0.0319102	0.0191	-5.98555e-05	33.8	-0.134875	2.4027	-0.00178139	35.7
3	-0.0319102	-0.0264	8.27322e-05	18.7	-0.134913	-35.4365	0.0262731	12.8
5	-0.0319174	-7.2315	0.022662	7.3	-0.134621	257.104	-0.19062	3.7
6	-0.0319721	-61.9507	0.194141	4.3	-0.134594	284.028	-0.210582	3.1
8	-0.0319836	-73.4117	0.230057	2.9	-0.134546	331.413	-0.245714	2.5
10	-0.0319836	-73.4122	0.230059	2.9	-0.134546	331.414	-0.245714	2.5
12	-0.0319836	-73.4115	0.230057	2.9
14	-0.0319836	-73.4115	0.230057	2.9
16	-0.0319836	-73.4138	0.230064	2.9
18	-0.0319836	-73.4117	0.230057	2.9
20	-0.0319836	-73.4107	0.230054	2.9	-0.134542	335.488	-0.248735	2.5

## Sheet: triple_zeta_preI
	DNA / aTZ / 62 atoms				vancomycin / def2-TZVP / 176 atoms
grid	DBBSC	error, microH	error %		DFT corr	error, microH	error %
adaptive	-0.582116
TA1	-0.582139	-23.0197	0.00395448
domain construction		error, microH	error %	compression		error, microH	error %	compression
0	-0.582139	-23.0244	0.00395529	1
very tight	-0.582168	-51.8982	0.00891544	1	-1.9898			1
tight	-0.582239	-122.814	0.0210979	1	-1.98985	-52.6116	0.00264407	1
normal	-0.582381	-264.524	0.0454418	1	-1.99037	-577.998	0.0290481	1
e_preI		error, microH	error %	compression		error, microH	error %	compression
1e-10	-0.582381	-5.6e-05	9.6157e-09	0.9337	-1.99037	0.000122	-6.1295e-09	0.51
1e-09	-0.582381	-5.6e-05	9.6157e-09	0.9141
1e-08	-0.582381	-5.6e-05	9.6157e-09	0.8759	-1.99037	0.000122	-6.1295e-09	0.4292
1e-07	-0.582381	-5.6e-05	9.6157e-09	0.8131
1e-06	-0.582381	-5.70001e-05	9.78743e-09	0.7111	-1.99037	0.000121	-6.07926e-09	0.3154
1e-05	-0.582381	7.9e-05	-1.3565e-08	0.5252
0.0001	-0.582381	0.031204	-5.35801e-06	0.3553	-1.99037	0.142162	-7.14247e-06	0.1456
0.001	-0.582377	3.71118	-0.000637244	0.1899	-1.99035	21.967	-0.00110366	0.0745
0.01	-0.582161	219.132	-0.0376269	0.0663	-1.9893	1078.55	-0.0541883	0.0243
0.02	-0.581817	563.908	-0.096828	0.0418
0.05	-0.580269	2111.46	-0.362556	0.0217
0.1	-0.572487	9894.01	-1.69889	0.0133

## Sheet: triple_zeta_preI+preJ
	DNA / aTZ / 62 atoms				vancomycin / def2-TZVP / 176 atoms
	DBBSC	error, microH	error %	compression	DBBSC	error, microH	error %	compression
preI // e_preI=0.001	-0.582381			0.1899	-1.99037			0.0745
e_preJ
1e-06	-0.582377	3.71118	-0.000637244	0.1866	-1.99035	21.967	-0.00110366	0.0712
1e-05	-0.582377	3.71127	-0.000637259	0.1767
0.0001	-0.582377	3.73156	-0.000640743	0.1456	-1.99035	22.0197	-0.00110631	0.0524
0.001	-0.582373	7.16175	-0.00122974	0.0909	-1.99033	40.7394	-0.00204682	0.0336
0.004	-0.582331	49.5436	-0.00850709	0.0542
0.008	-0.582226	154.654	-0.0265554	0.0385
0.01	-0.582159	221.423	-0.0380203	0.0338	-1.9893	1077.78	-0.0541495	0.0126
0.02	-0.581815	565.517	-0.0971043	0.0213
